# Supplementary material for: The Expression and Effection of MicroRNA-499a in High-Tobacco Exposed Head and Neck Squamous Cell Carcinoma: A Bioinformatic Analysis
Source: Front Oncol. 2019 Jul 31;9:678. doi: 10.3389/fonc.2019.00678 (PMC6685408; doi:10.3389/fonc.2019.00678)
Supplement: Supplementary file 4 [file Table_4.XLSX]

## Sheet: Low & Medium
Supplementary Table 4. Differentially expressed genes (Medium-tobacco exposed HNSCC compared with low-tobacco exposed HNSCC). FC = fold change, CPM = count-per-million, FDR = false discovery rate.
genes	logFC	logCPM	P value	FDR
MTCO3P12	-4.66964	4.60982	4.16655e-13	1.31888e-08
KCNH6	7.04121	1.85466	4.70719e-12	7.45007e-08
AL451062.1	-5.30532	-0.0988973	2.33843e-11	2.1286e-07
SPTA1	-4.5151	0.0777801	2.68984e-11	2.1286e-07
CHGB	6.19348	6.85806	4.63785e-11	2.52564e-07
AEBP2	-1.47477	6.11335	4.78734e-11	2.52564e-07
SFTPC	-5.80537	0.953068	6.32153e-11	2.85859e-07
RXFP1	-3.93272	1.26435	9.03171e-11	3.53724e-07
GSG1L	5.82296	0.57939	1.00572e-10	3.53724e-07
PAGE2	-8.93468	0.708523	2.03243e-10	6.43346e-07
KCNS2	4.47303	-0.0377984	2.84496e-10	8.18676e-07
PPP4R3C	-7.92655	-1.11882	3.44501e-10	9.08736e-07
CRABP1	4.40238	4.01143	7.13638e-10	1.73765e-06
TNR	3.99387	0.0288703	1.17719e-09	2.66163e-06
TMEM132C	3.90402	-0.808329	1.53507e-09	3.23942e-06
ACADL	3.92291	1.13712	2.03028e-09	4.01666e-06
HMGB2P1	-3.99679	-1.58224	2.25014e-09	4.18976e-06
IMPG2	3.70441	0.906979	2.7541e-09	4.74938e-06
GRIA4	4.61628	-0.482768	2.85077e-09	4.74938e-06
MATN4	4.02129	1.29522	3.41497e-09	5.40488e-06
SCGN	8.80897	2.14415	4.11573e-09	6.20378e-06
OLIG1	5.30376	-0.147874	5.0914e-09	7.32561e-06
ALB	-3.95568	0.0882203	6.72099e-09	9.24984e-06
GSTM5	3.9487	3.25357	7.79166e-09	1.02765e-05
RFPL4B	-5.59839	-2.15628	8.71098e-09	1.10295e-05
UNC13A	2.44317	0.71165	1.17791e-08	1.43407e-05
AP003355.2	5.86682	-0.836627	1.27406e-08	1.49367e-05
EEF1A1P13	2.54259	3.58312	1.61966e-08	1.81138e-05
MTHFD2P1	-5.07387	-1.72778	1.67419e-08	1.81138e-05
KCNQ2	4.72677	0.847559	1.71673e-08	1.81138e-05
MAEL	5.64396	1.18079	2.45782e-08	2.50967e-05
GABRA2	4.01812	-1.44086	3.14504e-08	3.11103e-05
AC004540.2	4.26413	-0.00698588	4.92502e-08	4.72414e-05
SFTPA1	-4.44376	0.730523	5.37283e-08	5.0021e-05
GSTA8P	-4.07604	-1.97177	5.62948e-08	5.0913e-05
XAGE5	-7.07855	-2.11134	7.13073e-08	6.26989e-05
AC010615.2	2.39021	-1.76544	7.67814e-08	6.56875e-05
PNMA5	-4.77117	2.66204	8.26866e-08	6.88779e-05
DNM3OS	3.07474	2.63186	9.20285e-08	7.42042e-05
CGA	5.19993	-0.717174	9.37692e-08	7.42042e-05
RORB	-3.05457	2.42448	1.0123e-07	7.81542e-05
CXorf67	-5.74751	0.584584	1.07879e-07	8.13049e-05
SOX8	2.50129	0.891817	1.10893e-07	8.16324e-05
LY6H	3.46059	0.953252	1.15885e-07	8.33689e-05
TRHDE	3.63008	0.401234	1.23794e-07	8.70795e-05
CCER1	-7.1179	-0.907105	1.38693e-07	9.54391e-05
PAGE5	-5.09638	-1.32131	1.62063e-07	0.000109148
MAGEA8	4.15654	-1.20812	1.72515e-07	0.000113767
SFTPB	-3.40134	0.934298	1.79923e-07	0.00011623
ARHGDIG	4.33493	0.429871	1.85165e-07	0.000117224
POU5F1	-1.46474	1.86267	1.91088e-07	0.000118602
COL26A1	3.60558	2.65036	2.13331e-07	0.000128844
NAA11	-5.20786	-1.82041	2.15731e-07	0.000128844
BCAN	2.97869	2.06093	2.26547e-07	0.000132798
DCDC2	3.20904	0.494756	2.4316e-07	0.000137595
CHRNA2	4.86703	-0.0321801	2.43423e-07	0.000137595
TEX13B	-3.90867	-3.19063	2.77794e-07	0.000154268
SRARP	-3.45157	-1.99397	3.06509e-07	0.000166512
AURKC	-1.90327	0.777693	3.10363e-07	0.000166512
GPC5	3.80582	-1.32569	3.24045e-07	0.000170955
MAP6	2.20401	1.02333	3.37009e-07	0.00017488
PRG4	2.83444	1.29254	3.5446e-07	0.000180331
GPR151	-6.39287	-0.837412	3.58906e-07	0.000180331
CA6	3.3824	-0.818818	3.75609e-07	0.000185774
NR4A2	2.41011	5.50925	3.84149e-07	0.000187075
AF186192.3	-3.18616	-2.29593	4.13471e-07	0.000198303
GUCY2C	2.62432	2.37743	4.76157e-07	0.000224959
TDRD12	-3.42256	1.64522	4.85215e-07	0.000225867
NR0B1	6.97221	1.45177	4.97451e-07	0.000228207
SYCP1	-3.80124	-1.87353	5.34599e-07	0.000241746
PLPPR3	3.96166	0.194309	5.58515e-07	0.000249003
KRTAP3-2	-5.46314	-2.32777	5.73334e-07	0.00025206
AC021744.1	-5.33715	-2.31514	6.10689e-07	0.000264805
AC009041.2	2.259	1.36693	6.33712e-07	0.000271075
PRB3	3.80869	3.12445	6.47233e-07	0.000273167
GPM6A	3.45132	0.0317995	6.6545e-07	0.00027716
LINC02054	5.75895	-1.11995	7.14111e-07	0.000293565
AC244107.1	-5.18883	-2.79044	7.47677e-07	0.000302934
AC007424.1	-3.87348	-3.19173	7.56044e-07	0.000302934
LCN1	4.13661	-0.0784942	7.69951e-07	0.000303149
TRHDE-AS1	4.1336	-0.204442	7.75733e-07	0.000303149
KRT81	3.44414	3.96506	8.46554e-07	0.000322024
MTATP8P2	3.23412	-0.178108	8.49068e-07	0.000322024
NSG2	3.56186	-1.64407	8.54552e-07	0.000322024
TKTL1	4.41027	1.71564	9.05837e-07	0.000337334
DCAF12L2	3.39935	-2.01427	9.62557e-07	0.000354288
TNMD	5.59937	-1.60391	1.009e-06	0.000367115
CST5	5.5851	-1.82229	1.059e-06	0.000378544
NXF3	2.0408	-1.50969	1.07118e-06	0.000378544
LINC01111	-4.0491	-3.03201	1.07629e-06	0.000378544
GFAP	2.96185	0.412631	1.44921e-06	0.000504101
HRNR	2.88354	1.21569	1.50028e-06	0.000516193
AC010329.1	3.193	-1.95676	1.5467e-06	0.000526444
CACNA1G-AS1	3.62181	-1.76394	1.66317e-06	0.00055497
C1orf61	2.7587	0.163494	1.68206e-06	0.00055497
NALCN	2.92587	0.668011	1.69243e-06	0.00055497
LINC02593	2.6991	0.803891	1.70064e-06	0.00055497
AP000763.2	2.96528	-0.888288	1.7775e-06	0.000574134
PPP1R26P1	-2.448	-2.18647	1.86129e-06	0.000595123
TMEM132E	2.56036	-0.789726	1.90482e-06	0.000602953
TRBV20OR9-2	-4.19707	-1.3637	1.9476e-06	0.000604595
GDF10	2.39118	-0.682773	1.95281e-06	0.000604595
AC091987.1	-4.46081	-2.99468	1.96731e-06	0.000604595
GAPLINC	2.84622	0.738616	2.05272e-06	0.000624778
LINC02167	-5.78995	1.14984	2.09739e-06	0.000632292
PCDHA10	2.53052	-1.72894	2.12976e-06	0.000634101
RNF182	-2.43775	0.675552	2.14345e-06	0.000634101
FMO2	2.83859	5.26807	2.38529e-06	0.000699111
PIP5K1B	2.1414	2.18841	2.44476e-06	0.000709966
AL596442.2	2.17707	-1.19305	2.55736e-06	0.000731888
PRKN	1.69963	0.336521	2.57711e-06	0.000731888
EIF4E1B	-4.62966	-2.87733	2.59278e-06	0.000731888
C2orf40	3.1653	0.554191	2.61273e-06	0.000731888
OLIG2	3.98739	-1.39699	2.66329e-06	0.000737527
LINC01793	-4.59679	-3.47346	2.7008e-06	0.000737527
C6orf58	4.03417	2.98429	2.70276e-06	0.000737527
SCG3	3.15956	-0.112759	2.85477e-06	0.000772349
KRT3	-2.73349	1.22965	2.88298e-06	0.000773372
ECT2L	2.11487	-0.44169	2.91095e-06	0.000774313
PGR	2.34514	0.504541	3.23472e-06	0.000853265
FAM19A1	3.45871	-1.41432	3.3981e-06	0.000888955
TAC3	3.36481	-0.505769	3.46391e-06	0.000892584
OMG	2.23732	-0.493373	3.46837e-06	0.000892584
ERICH3	3.30999	-0.215663	3.67768e-06	0.000938817
HAPLN2	2.66421	-1.38983	3.8379e-06	0.000971879
EPYC	-3.36992	1.03225	3.88949e-06	0.000977126
ENTPD8	2.40759	0.391249	3.99766e-06	0.000996394
AC124864.2	-5.00044	-3.62821	4.0365e-06	0.000998214
CACNA1G	2.28787	0.96293	4.15747e-06	0.00102016
ALOX15P2	-4.04325	-2.84646	4.25114e-06	0.00102734
SFRP5	3.70508	0.675208	4.25165e-06	0.00102734
CCL7	-2.47941	-0.00296964	4.3237e-06	0.0010361
OR51B5	-4.51947	-0.475944	4.35337e-06	0.0010361
DAB1	2.66258	0.580656	4.47709e-06	0.0010576
AL669970.3	4.91156	-1.21459	4.54085e-06	0.00105995
PRR27	-3.48989	-3.22877	4.55405e-06	0.00105995
SERTM1	2.68739	-3.32011	4.69211e-06	0.00108412
SEZ6	2.83404	-1.63807	4.83758e-06	0.00110963
PLAC9	1.89698	1.74736	4.88071e-06	0.00111147
NPM1P31	3.82973	-1.87168	5.17682e-06	0.00117048
SLC12A1	3.82604	-1.46898	5.27562e-06	0.0011806
OR11Q1P	-5.22169	-3.61634	5.29617e-06	0.0011806
AL669970.1	4.06067	-2.5305	5.34041e-06	0.00118151
SOX14	-4.84927	-0.329952	5.38856e-06	0.00118151
PRKX-AS1	-3.36719	-3.37603	5.41225e-06	0.00118151
GALNT16	2.21663	1.41022	5.80959e-06	0.00125957
NTSR1	2.7601	0.0709651	6.19821e-06	0.00133468
SYT6	2.65931	-1.17851	6.27845e-06	0.00133768
RAB3C	2.04002	-0.283779	6.29664e-06	0.00133768
MGP	1.90622	6.15077	6.37502e-06	0.0013453
XPNPEP2	2.22452	0.679499	6.86462e-06	0.00143903
ADIPOQ	4.74008	-2.44264	7.04683e-06	0.0014675
MSH4	-2.28476	-2.1631	7.79231e-06	0.00161214
MKRN9P	-2.56692	-2.48586	8.73735e-06	0.00178579
ACTL6B	3.80254	-1.32928	8.74446e-06	0.00178579
KCNH2	1.9356	1.00722	9.22468e-06	0.00186032
PI16	2.46782	1.36835	9.22696e-06	0.00186032
SEMG2	4.4812	-1.63217	9.51978e-06	0.00190526
AP000785.2	2.72281	-0.993936	9.57022e-06	0.00190526
ZDHHC22	3.33043	-2.10297	9.70981e-06	0.00191119
AC092894.1	-3.86565	-3.76719	9.72077e-06	0.00191119
GJB1	3.03498	-0.293504	9.96021e-06	0.00194618
CELF5	2.181	-0.587178	1.00832e-05	0.00195813
LINC00664	2.29943	-2.1843	1.02942e-05	0.0019869
SERPINA9	3.33942	0.406459	1.03754e-05	0.00199045
KLK3	-4.61809	0.0598719	1.04421e-05	0.00199118
TRPC7	4.94662	-2.11869	1.06168e-05	0.00201236
SPANXB1	4.33863	-0.914812	1.09046e-05	0.00205462
ERBB2	1.59326	8.38855	1.10454e-05	0.00206881
SPANXD	5.03822	-2.64474	1.21759e-05	0.00226426
ADCY8	3.79791	-2.14875	1.24696e-05	0.00229483
TDRD15	5.54831	-1.8733	1.30339e-05	0.00238483
HSD17B13	-2.52545	-0.33018	1.35659e-05	0.00246789
CMA1	1.89018	-1.98969	1.38005e-05	0.00249623
RPL41P2	-1.79327	0.890838	1.39932e-05	0.00250754
RGS8	-1.81149	-3.06857	1.40476e-05	0.00250754
AP005120.1	7.23493	-1.4889	1.41146e-05	0.00250754
FLG2	3.04113	1.50692	1.41799e-05	0.00250754
CLEC4M	2.73502	-2.79104	1.58289e-05	0.0027836
AC139453.2	-3.33234	-2.86677	1.59321e-05	0.00278627
NCAN	2.69534	-0.706156	1.61543e-05	0.0028096
SORCS1	2.20401	-1.3903	1.66473e-05	0.00286252
BPIFB4	3.17146	-1.43504	1.66879e-05	0.00286252
SAMD11	2.219	1.92488	1.67298e-05	0.00286252
SEZ6L	2.61135	-0.860684	1.69075e-05	0.00287737
EPHA7	-3.12375	3.8807	1.73081e-05	0.00292979
CELF3	3.22439	-1.98687	1.74642e-05	0.00293271
KIAA2012	2.54459	-2.06879	1.75107e-05	0.00293271
IGF2-AS	2.96348	-0.0592602	1.8023e-05	0.00300262
IFNK	-3.5723	-0.894821	1.83321e-05	0.00302565
NODAL	-1.58705	-2.41825	1.83523e-05	0.00302565
AC004835.1	3.27331	-2.57649	1.87161e-05	0.00306963
MYH11	1.6383	4.54937	1.88922e-05	0.00307726
SLC5A5	2.02878	0.20436	1.8957e-05	0.00307726
ZNF560	-2.76312	-3.05084	1.92675e-05	0.0031117
ZNF66	1.48164	-1.08852	1.97761e-05	0.00316623
ENO3	2.03096	3.69658	1.98052e-05	0.00316623
NOS2	-2.48342	4.2241	2.04761e-05	0.00325704
GAL3ST1	2.75013	-1.02964	2.09239e-05	0.00331163
CACNA1E	1.66402	-0.515401	2.11198e-05	0.00332077
SIGLEC11	2.59582	0.234826	2.12031e-05	0.00332077
C1QTNF9	3.02654	-3.18077	2.12964e-05	0.00332077
NPS	9.60366	2.85414	2.1657e-05	0.00336045
UBBP4	-1.69827	3.53922	2.18653e-05	0.00337621
GNA14	1.32678	0.400185	2.20282e-05	0.00338486
SRD5A2	2.44013	-1.30409	2.2521e-05	0.00344387
ALDH1A2	-2.3077	1.72953	2.26942e-05	0.00345367
IGFN1	2.99766	3.05928	2.29678e-05	0.00347858
GFY	4.08558	1.78788	2.31601e-05	0.00349101
CT55	4.48245	-2.79683	2.33252e-05	0.00349922
XKR7	2.98604	-1.65996	2.39209e-05	0.00354199
ADAMTS8	1.55889	-1.22119	2.39419e-05	0.00354199
DNAH9	1.78986	0.737299	2.3946e-05	0.00354199
AL391358.1	6.66724	-2.69696	2.42057e-05	0.00356376
AC060764.1	-2.68502	-3.52596	2.57089e-05	0.00376755
LAMP5-AS1	4.00254	-3.06678	2.59219e-05	0.003775
GDAP1L1	2.64833	-2.18038	2.59983e-05	0.003775
CDH18	-2.8944	-1.26604	2.63206e-05	0.00378463
ASIC2	1.8067	-2.05638	2.63377e-05	0.00378463
FER1L6-AS2	4.08751	-2.72399	2.65187e-05	0.00378463
AC023300.2	2.70159	-3.46612	2.65429e-05	0.00378463
CPLX2	4.13961	1.3064	2.74053e-05	0.00388252
AC010872.1	6.58448	-2.78442	2.74747e-05	0.00388252
DLK1	5.99456	3.97003	2.81799e-05	0.00396448
OSTN	3.46123	-3.81844	2.84811e-05	0.00398911
ERVH48-1	-2.52017	0.200453	2.91949e-05	0.00407108
ACTG1P15	-2.23083	-2.05786	2.95194e-05	0.00409828
AC099520.1	-3.06936	-3.40156	3.01822e-05	0.00417199
TMEM179	3.66305	-0.697022	3.10288e-05	0.00424423
MLC1	1.75693	-0.131949	3.10528e-05	0.00424423
UCP1	-2.93856	-0.739462	3.1107e-05	0.00424423
LRRTM1	3.71588	-2.55128	3.18185e-05	0.00429728
MGARP	-1.54895	-1.80863	3.20092e-05	0.00429728
FAM216B	3.10982	-0.317704	3.20553e-05	0.00429728
GRIK5	1.26562	0.240641	3.20711e-05	0.00429728
FP236383.3	-4.65991	-3.50792	3.22876e-05	0.00429728
AC112487.1	-2.38676	-3.43661	3.23104e-05	0.00429728
CAVIN2	1.81809	3.88909	3.27692e-05	0.00432867
PENK	2.59142	1.29981	3.28199e-05	0.00432867
ZNF705E	-1.95749	-2.41949	3.36981e-05	0.00442606
HYDIN	2.04398	-1.06321	3.4126e-05	0.00446374
KCNC2	5.127	-3.02837	3.49479e-05	0.00455244
AC004754.1	1.61608	-2.4	3.56166e-05	0.00462052
SNHG18	1.36886	3.01871	3.6255e-05	0.00468415
FAM228A	-1.81886	-2.0006	3.70593e-05	0.0047686
LINC01720	-4.40093	-3.83572	3.73889e-05	0.00479153
STXBP5L	2.63971	-0.0496307	3.81818e-05	0.00485279
CLCNKA	2.25314	-1.31163	3.81947e-05	0.00485279
AC008543.1	-1.24995	-0.96118	3.83268e-05	0.00485279
FGB	-3.56481	-1.95801	4.00569e-05	0.00504216
PTCHD4	1.74871	0.155164	4.01411e-05	0.00504216
LINC01833	-3.09642	-0.323201	4.3545e-05	0.00542893
AC020661.3	-2.97132	-2.62662	4.35631e-05	0.00542893
ITIH5	1.15014	3.77156	4.4071e-05	0.00546151
AC015574.1	-3.61061	-3.88825	4.41697e-05	0.00546151
AC061975.1	2.82108	-2.60067	4.48905e-05	0.00552038
HIST1H3I	-1.45395	-3.39668	4.49946e-05	0.00552038
PGF	-1.55338	6.2328	4.66391e-05	0.00570005
DENND6A-DT	-2.32144	-3.25974	4.70328e-05	0.00572607
LDHAL6A	2.3448	-2.19032	4.73217e-05	0.00573916
CHRDL2	1.8661	1.02347	4.80948e-05	0.00580279
PRSS57	2.86734	-2.80277	4.8213e-05	0.00580279
NRSN1	3.85305	-2.34448	4.85082e-05	0.00581621
PRH1	2.5359	0.447557	4.94725e-05	0.00590944
AC016885.3	-2.92471	-3.34924	4.99064e-05	0.00593886
CAPN6	2.59931	1.42678	5.11482e-05	0.00606384
LRRC4B	1.77345	1.41113	5.15984e-05	0.00609438
MRPL9P1	-5.25099	-2.36004	5.17937e-05	0.00609471
NWD1	1.9699	1.23406	5.21689e-05	0.00611613
TTR	-3.48959	-3.71936	5.24328e-05	0.00612438
VSX2	3.4132	-1.95741	5.35932e-05	0.00623691
CEND1	-1.95605	0.491001	5.45042e-05	0.0063197
AL080312.1	-4.28241	-4.07252	5.50083e-05	0.00635486
C21orf62	2.39513	-2.34378	5.60688e-05	0.00645382
LINC02432	-3.23514	1.01849	5.81709e-05	0.00667153
FGF14	2.09601	0.451792	5.89395e-05	0.00673528
GALNT8	2.40378	0.473193	6.00085e-05	0.00680692
CLCNKB	1.90619	-1.49802	6.01697e-05	0.00680692
PMP2	2.71625	-1.91021	6.02116e-05	0.00680692
CFAP65	2.52313	-1.13557	6.12275e-05	0.00689656
TCEAL5	3.4178	-1.1283	6.14403e-05	0.00689656
DLGAP2	1.80799	-1.89329	6.25883e-05	0.00698048
THPO	1.79584	-1.18745	6.26289e-05	0.00698048
MUC6	-2.24853	-1.14387	6.32194e-05	0.00702157
AC138761.3	5.11655	-1.80033	6.40892e-05	0.00708995
NHP2P1	-1.94016	-2.24679	6.63063e-05	0.00728771
AL356417.2	2.38135	-1.07382	6.73883e-05	0.007381
HPSE2	2.28132	-1.39446	6.91333e-05	0.00754601
PRB4	3.91707	-2.29866	7.02983e-05	0.00762143
RERGL	2.43023	-1.81718	7.03482e-05	0.00762143
DUSP15	1.69769	0.113088	7.05465e-05	0.00762143
AL122008.3	2.17698	-2.98093	7.28426e-05	0.00784272
CACNG5	-3.10409	-2.89578	7.31473e-05	0.00784883
PRR35	3.21395	-2.55649	7.40571e-05	0.00791961
AL021408.1	2.64057	-2.92676	7.54048e-05	0.0080328
PRR4	2.82405	4.50768	7.58497e-05	0.0080328
AC139491.2	2.9216	-0.484994	7.58769e-05	0.0080328
UQCRHL	1.69126	2.65081	7.67498e-05	0.00808108
DNAH6	1.66636	-0.606768	7.68435e-05	0.00808108
LAMB4	1.82628	-0.817257	7.7846e-05	0.00815939
AQP2	-3.25618	-1.76046	8.01392e-05	0.0083451
APOA2	-2.68003	-2.65986	8.0145e-05	0.0083451
TACR1	1.69186	0.431084	8.25502e-05	0.00856736
SLC4A1	2.10204	-1.93947	8.34506e-05	0.00862431
NR0B2	3.27192	-2.47096	8.36439e-05	0.00862431
PCDHGB5	2.07792	1.71747	8.42743e-05	0.0086611
WISP1	-1.4776	4.06518	8.70778e-05	0.00889939
SPAG11B	4.14582	-3.51598	8.71552e-05	0.00889939
ARMC3	2.87043	-0.912598	9.06421e-05	0.00922567
RTL1	4.35328	-0.223555	9.30056e-05	0.00943589
TSPAN11	1.44288	4.10304	9.41668e-05	0.00952318
FAM197Y7	6.63042	-2.74876	9.47405e-05	0.00955069
AC006141.1	-2.22317	-3.57229	9.6773e-05	0.00972461
PCDH10	-2.82901	1.99058	9.75923e-05	0.00977591
C17orf107	1.32244	2.36359	9.89935e-05	0.00988499
AC129926.1	-2.29919	-1.47878	0.000101573	0.0101107
HEPACAM2	2.49974	-1.58505	0.00010289	0.0102097
RF02247	-2.9037	-4.19245	0.0001038	0.0102678
LINC01658	4.10591	-2.74571	0.000104159	0.0102711
DHRS2	3.04488	6.22118	0.00010824	0.0106405
RORB-AS1	-2.74208	-3.28801	0.000109193	0.010701
TNPO1P2	2.87819	-2.66817	0.000111975	0.0109397
ESRRB	-2.02277	-1.08603	0.000113268	0.011032
ROPN1L	1.89191	-0.99749	0.000113849	0.0110546
HMGN1P19	5.88713	-3.27829	0.000114628	0.0110962
OR51B4	-4.15946	-2.17379	0.00011545	0.0111123
AL022313.2	2.21484	-2.83757	0.000115497	0.0111123
CTNNA2	2.52738	-3.00099	0.000118149	0.011333
CCL21	1.91206	5.11963	0.000118551	0.0113372
B3GNT7	1.13944	3.36798	0.000120022	0.0114433
AC022733.2	-2.8614	-3.68429	0.000125981	0.0119753
RPL7AP65	-1.48474	-4.24888	0.000127158	0.012051
GSTA2	2.9314	-0.947698	0.000128198	0.0120687
ESRRAP2	-1.82718	-2.45265	0.000128442	0.0120687
KRT38	-2.56488	-2.4506	0.000128488	0.0120687
ITIH2	-1.68294	-2.21495	0.000129788	0.0121548
BHLHA15	1.53415	0.290155	0.00013223	0.0123469
GAGE1	-4.85417	-0.98158	0.000133304	0.01235
GABBR2	-2.22309	0.17371	0.000133849	0.01235
ELN	1.8329	5.60547	0.000134157	0.01235
AZU1	1.9811	-2.03645	0.00013416	0.01235
TAC1	2.67722	-3.94367	0.000134213	0.01235
PACRG	1.9059	-1.02054	0.000140227	0.0128458
SPANXC	3.81587	-2.62462	0.000140413	0.0128458
AC093702.1	2.71166	-2.08668	0.000142866	0.0130325
GPX6	-4.41504	-2.65019	0.000144775	0.0131662
CCT2	1.0625	8.10109	0.000145163	0.0131662
RGS11	1.54156	0.412182	0.000148841	0.0134479
AP000344.1	2.60819	-2.6705	0.000149119	0.0134479
UMODL1	-2.09039	-0.312507	0.000150101	0.013498
MAP3K19	1.93756	-1.69854	0.000150659	0.0135098
AC062004.1	7.45537	-0.715792	0.000154372	0.0138036
AC090692.1	-4.20947	-3.71444	0.000155397	0.0138562
VWA3B	1.76779	-0.51871	0.00015604	0.0138744
SUMO1P1	3.75018	-3.47816	0.000156706	0.0138946
ACSM2B	-3.04969	-2.99276	0.000158938	0.0140531
LXN	1.23283	3.74494	0.000160847	0.0141437
SLC25A3P1	5.66969	-1.74448	0.000160909	0.0141437
DCAF4L2	5.29149	-1.92238	0.000161336	0.0141437
MUC13	2.68157	2.30648	0.000162442	0.0141437
MMP20	2.19539	-2.0946	0.000162457	0.0141437
LINC02386	-3.38019	-4.03272	0.000162743	0.0141437
BIRC3	-1.27211	5.84503	0.00016309	0.0141437
RPL7P32	1.59684	-0.711299	0.000164098	0.0141922
APOBEC4	3.43941	-2.57284	0.000165118	0.0142268
AL513122.1	-3.13292	-3.92074	0.000165397	0.0142268
GLIS2-AS1	2.17887	-1.9684	0.000170568	0.0146319
SLC25A47P1	2.91295	-3.46686	0.000172034	0.0146414
ZNF491	1.16095	-1.27269	0.000172043	0.0146414
AL359792.1	5.64186	-1.90871	0.000172067	0.0146414
CCL1	2.3379	-2.85247	0.000175676	0.0149084
FAM153B	-2.35022	-0.0782535	0.000177328	0.0149897
CSF3	2.27341	4.34903	0.00017758	0.0149897
FLJ36000	-4.06098	-0.543088	0.000184371	0.0155215
VTA1P1	-2.79612	-2.01109	0.00018614	0.0156289
NAALADL2-AS2	-2.08781	-1.06363	0.000187181	0.0156747
GAL3ST3	4.69734	-1.66511	0.000188544	0.0157472
ATP2B2	1.53953	-1.33679	0.000190865	0.015899
KLHDC7A	2.21218	0.0919482	0.000193113	0.0160441
LINC02505	-3.26484	-4.07922	0.000196053	0.0162457
IGHV3-29	2.63792	-2.55043	0.000199803	0.0165132
SELENOV	3.03798	-2.2367	0.000200495	0.0165272
MAGEB10	-3.74912	-3.7382	0.00020474	0.0168334
FAM107A	1.27399	1.85969	0.000205426	0.016846
AF121898.1	-2.67767	-3.82428	0.000210889	0.0172482
MIR1-1HG-AS1	2.50536	-2.29556	0.000211662	0.0172482
SLC22A31	2.18264	0.289223	0.000211965	0.0172482
CALY	2.2965	-2.39947	0.000214971	0.0174036
ATCAY	2.72258	-1.25889	0.000214974	0.0174036
PRAC2	3.4022	-0.482055	0.00021554	0.0174048
PTH1R	1.83161	0.746645	0.000218814	0.0176242
AL445423.1	2.38948	-2.83171	0.000222334	0.0178624
STOML3	2.16663	-1.85838	0.000224258	0.0179713
ZNF280A	2.62743	-1.04529	0.000226549	0.0180922
LINC00393	-2.32921	-1.38811	0.000226909	0.0180922
VIPR2	1.5437	-1.82871	0.000227709	0.0181103
IGLVI-70	2.54212	0.00408506	0.000228917	0.0181608
CTAGE4	-1.46753	-1.48036	0.000229746	0.018181
NPY	3.64511	-3.17979	0.00023257	0.0183586
PDCD6IPP2	1.56913	-1.44336	0.000233154	0.0183588
AP000808.1	-1.88991	-0.0308383	0.000234495	0.0183796
DRC1	1.99075	-0.878952	0.000234914	0.0183796
SMTNL2	1.85193	0.317454	0.00023516	0.0183796
AC109635.4	4.77761	-3.24404	0.000238343	0.0185826
TMEM271	2.8691	-2.72091	0.000242892	0.0188907
AC011270.2	2.32002	-2.91098	0.000243508	0.0188922
AC009041.1	1.92373	-3.89306	0.000248853	0.0192145
C1orf87	3.15155	-2.29547	0.000249348	0.0192145
DLX2-DT	1.9066	-2.19769	0.000249483	0.0192145
CLCA1	-2.81033	-3.32748	0.000252331	0.0193866
RNF125	1.25413	2.40013	0.000253069	0.0193963
SAMD5	1.56264	2.34214	0.000254968	0.0194682
AC008060.4	5.94785	-0.356557	0.000257574	0.0195697
SYNE1	1.41523	5.03037	0.000257805	0.0195697
AC011298.1	-2.24856	-3.28724	0.000260429	0.0197215
LINC00689	2.17726	-1.92097	0.000261228	0.0197349
DRC7	2.03936	-1.97071	0.000266402	0.0200779
AC034228.3	-3.70402	-3.90317	0.000268955	0.0202221
AC010636.1	3.52683	-4.17188	0.000269696	0.0202297
SLC7A9	-1.32407	-2.16444	0.00027086	0.0202549
LINC01886	2.92793	-2.04509	0.000271311	0.0202549
GRIK1-AS1	-2.04945	-3.05565	0.000272036	0.0202612
LINC02351	-2.99709	-3.03874	0.000273271	0.0203054
DUSP26	1.88265	0.4746	0.00027411	0.0203201
SLITRK4	2.14827	0.483099	0.0002807	0.0207116
GABRA1	2.97966	-2.76135	0.000285088	0.0209285
AC073150.1	-2.43102	-3.76202	0.000285358	0.0209285
CCDC33	2.42008	-2.34386	0.000286274	0.0209285
SPTBN4	1.42048	0.63637	0.000286284	0.0209285
PMCHL2	3.9437	-2.27889	0.000287076	0.020938
TMEM130	1.83569	0.444913	0.000292321	0.0212359
IL6	1.9053	4.20367	0.000292502	0.0212359
PIWIL1	2.61055	-0.980679	0.000294461	0.0213292
CST1	1.99193	2.97259	0.000302246	0.0218431
FABP1	-4.17627	-2.20345	0.000314612	0.022685
TMEM59L	2.05495	0.729578	0.000319021	0.0229506
BRINP2	2.7658	-2.67155	0.000327539	0.02351
NME5	1.86771	-1.52268	0.000334073	0.0239247
SP7	2.19269	-3.09969	0.000336853	0.0240694
LINC00974	3.48845	0.728033	0.000338386	0.0241245
MMD2	4.03299	-3.49142	0.000339336	0.0241379
AC005261.5	-1.02722	-0.206543	0.000341889	0.0241552
MUC5AC	3.14349	4.31741	0.000342624	0.0241552
HHIPL2	1.66596	-0.680196	0.000343266	0.0241552
IL5RA	1.48106	-1.00483	0.000343268	0.0241552
APOH	-2.51983	-3.46926	0.000343395	0.0241552
SLC10A4	2.22681	1.17172	0.000345571	0.0242543
PIK3CD-AS1	-2.30257	-2.45924	0.000346728	0.0242817
C2orf73	1.99581	-3.53447	0.000350042	0.0244597
RPRML	3.49086	-2.71695	0.000352836	0.0246006
SCN3A	1.12335	-0.596019	0.000357026	0.024838
GC	-3.22105	-3.88017	0.000364109	0.0251746
ZNF492	2.03295	-1.90087	0.000364249	0.0251746
AP002761.3	1.33948	-1.57732	0.00036546	0.0252032
E2F1	-1.04541	5.41891	0.000367339	0.0252308
PLEKHS1	2.12709	2.33582	0.000367455	0.0252308
SERPINA4	-2.577	-3.45116	0.000368351	0.0252376
VTN	1.7487	-0.242497	0.000371498	0.0253983
FAM69B	1.31425	2.38802	0.000372621	0.0254201
CYP17A1	-1.25497	-2.61636	0.000373753	0.0254425
TMEM196	3.68474	-4.08292	0.000376948	0.0256049
AC121758.1	-2.1614	-3.39658	0.000378409	0.0256492
VWA5B2	1.65053	0.389871	0.000384485	0.0260053
INHBE	1.4462	0.183789	0.000386591	0.026092
AC097658.1	1.49584	-0.419183	0.000388499	0.0261195
SETP2	2.74403	-3.44376	0.000388649	0.0261195
VN1R88P	4.91379	-3.8595	0.00039084	0.0261762
AL391261.2	-3.56061	-3.24808	0.000392388	0.0262039
PACSIN1	1.49818	0.995562	0.000396004	0.0263897
LINC01305	-1.95184	1.34368	0.00039972	0.0265814
RNF2P1	-1.88677	-3.5678	0.000407679	0.0269972
SMOC2	1.3978	3.94302	0.000419158	0.0276417
WDR38	1.85069	-1.07565	0.000420663	0.0276833
PKD1L2	1.65479	-0.793996	0.000424071	0.0278497
RF02246	-2.73304	-4.13262	0.000425142	0.0278622
GLT1D1	1.31214	0.192997	0.000427236	0.0278949
DPP6	1.95528	-1.49445	0.000428595	0.0278949
TEX29	-1.29896	-0.770668	0.000428816	0.0278949
AL133346.1	2.10716	-3.01184	0.000429166	0.0278949
AF015262.1	-2.13807	-3.75061	0.000430687	0.0279216
BX255923.2	-1.99401	-3.21455	0.000431342	0.0279216
ZBTB8OSP2	1.42431	-2.63145	0.000434345	0.0280546
LINC02042	-2.16255	-2.79364	0.000440376	0.0282701
ABCG2	1.25017	1.40793	0.000440429	0.0282701
AC008736.1	1.24635	0.461111	0.000442083	0.0282701
PSD2	1.51153	-1.93497	0.00044308	0.0282767
VAT1L	1.91839	0.0979476	0.000446025	0.0284074
AC022733.1	-2.55509	-3.1877	0.000446985	0.0284114
GDF7	1.18384	-0.360094	0.000450665	0.0285879
PRSS1	2.62908	-3.52129	0.000456825	0.0289207
AL121904.1	-2.9807	-4.10859	0.000457954	0.0289343
NRIP3	-1.09288	3.48702	0.000460979	0.029034
RGS6	1.58176	0.516293	0.00046195	0.029034
CST4	1.72483	-1.72762	0.000462498	0.029034
FUT9	2.56015	-3.0833	0.000463201	0.029034
AL512625.3	-2.00172	-0.064316	0.000470441	0.0294295
F7	-1.94235	-0.539886	0.000476276	0.0297358
AICDA	2.06	-1.45525	0.000482246	0.0300386
MYL3	1.83825	-0.670226	0.000483025	0.0300386
CXCL11	-1.58886	4.20385	0.00048471	0.0300418
SLC38A11	1.33404	-0.449232	0.000485328	0.0300418
FCER2	2.36118	0.663288	0.000486152	0.0300418
MYRIP	1.74814	0.327122	0.000486873	0.0300418
CSAG1	-2.66389	2.32315	0.000491545	0.0302711
INSM1	3.00773	2.61921	0.000495363	0.030447
GRM7-AS1	-2.47124	-3.69527	0.000500051	0.0306756
CCDC85A	1.71319	-1.1105	0.000506182	0.0309916
PSG8	2.26101	-4.2079	0.000507186	0.0309932
FGA	-2.83587	-1.85869	0.000508908	0.0310385
ZNF429	1.16455	1.42488	0.000510166	0.0310554
LOXL4	1.65106	4.13256	0.000528091	0.0320848
TMPRSS3	-1.51851	1.82515	0.000534439	0.0322754
AC012512.1	2.51909	-0.537696	0.000534511	0.0322754
PMCH	1.86425	-2.06412	0.000535664	0.0322754
NPFFR2	-2.38006	-1.57324	0.000536326	0.0322754
ATP5MC2P4	-1.80626	-2.9481	0.000538109	0.0323146
PLCB4	1.49168	2.0488	0.000539433	0.0323146
PRICKLE2-AS1	-1.87139	-4.09778	0.000540039	0.0323146
KRT8P24	-1.80279	-3.43876	0.000542981	0.0324293
RCC2P7	-2.26482	-3.92739	0.000544722	0.032472
PIFO	1.49404	0.341839	0.000546213	0.0324997
LINC01819	1.95701	-1.35863	0.000556049	0.0329664
ANKUB1	1.87764	-0.299621	0.000556141	0.0329664
USP26	3.58458	-3.03963	0.00055781	0.0330036
AC105383.1	-2.29851	-3.00688	0.000563465	0.033276
RNU7-159P	-3.34779	-3.54665	0.00056635	0.0333841
OR7E96P	4.11504	-3.91407	0.000569341	0.033498
TBX5	2.60383	0.800008	0.000579779	0.0340263
AC008278.1	-1.76894	-2.84901	0.00058116	0.0340263
KY	1.93854	-0.107526	0.000581544	0.0340263
NRXN2	1.47446	1.94332	0.000584066	0.0341107
FAM197Y2	5.04503	-3.80149	0.000592895	0.0344892
LINC02588	2.93469	-3.02561	0.000593815	0.0344892
ANKRD66	2.89485	-2.72927	0.000596412	0.0344916
AC092810.3	2.81884	-4.11375	0.000597458	0.0344916
AC122713.2	1.75598	-2.46444	0.000597971	0.0344916
PLA2G2A	1.79249	2.25309	0.000598215	0.0344916
ADGB	2.44792	-2.8948	0.000599664	0.0345123
AL391261.4	-3.09578	-2.99596	0.000605952	0.0347485
ABCA8	1.46685	1.34972	0.000605964	0.0347485
ERBB4	1.79053	-0.305084	0.000608719	0.0348075
ZNF114	-1.42408	2.45359	0.000609191	0.0348075
MS4A8	3.09738	0.251849	0.000613355	0.0349822
FAM81B	2.57957	-1.8182	0.000617303	0.0351096
XIST	3.49869	2.70315	0.000617806	0.0351096
LINC00111	-2.03883	-2.6891	0.000628687	0.0356454
RSPH4A	1.46644	-0.469038	0.000629487	0.0356454
PIGR	2.51844	6.95509	0.0006338	0.0358255
ZNF735	4.25109	-2.96925	0.000640083	0.036049
PRR20G	2.72903	0.488341	0.000642274	0.036049
NETO1	-1.64392	-0.498633	0.000642308	0.036049
AC011239.2	1.27409	-2.80312	0.000647189	0.036158
IGKV1D-27	2.23106	-0.238118	0.000647489	0.036158
AC010967.1	-3.42197	-3.88173	0.000647678	0.036158
AL645608.6	2.32175	-1.82226	0.000650257	0.0362381
DRGX	-2.48755	-1.32641	0.000652258	0.0362857
STAC	-1.40801	1.21625	0.000658686	0.036579
LINC01785	4.73615	-3.45989	0.000660915	0.0366385
ELDR	-1.9028	-2.14582	0.000663986	0.036669
DNAI2	1.69821	-1.34521	0.000664893	0.036669
AC015853.2	2.33286	-3.2705	0.00066494	0.036669
GPR85	1.01735	0.449468	0.000669678	0.0368661
AC093663.1	2.66517	-3.12318	0.000676867	0.0371972
TEX26	3.18435	-2.82888	0.00068288	0.0374625
CDHR4	1.65977	-1.06681	0.000697163	0.0380487
BMS1P8	1.95747	-3.00071	0.000697171	0.0380487
RGCC	1.13381	4.64961	0.000700462	0.0381625
DNAH12	1.90818	-1.26395	0.000702445	0.0382048
AC034223.1	1.99916	-2.71131	0.000706588	0.0383642
DSCR4	4.25319	-2.83009	0.000708646	0.0384101
RN7SL751P	-1.34487	-3.65141	0.000718333	0.0388102
EPHA5-AS1	4.36076	-2.6461	0.000718479	0.0388102
RHOXF1	-1.97632	-2.2499	0.000726789	0.0391921
ASIC4	1.71179	-1.39347	0.000733523	0.039488
SLC9A7P1	1.27642	-1.71588	0.000748451	0.0402232
SRGAP3-AS2	2.8143	-2.18736	0.00075977	0.0407623
B3GALT2	1.64377	-0.867	0.000767601	0.0410433
AC083809.1	1.91289	-1.71176	0.000773016	0.0412599
AC104809.2	1.98926	-3.49682	0.000774259	0.0412599
AC003973.3	1.649	-1.97836	0.000780114	0.0415021
BMP5	2.62724	-0.433647	0.000781961	0.0415305
AP000487.1	-1.07417	0.16725	0.000787567	0.0417582
SIM1	-2.79191	-0.60851	0.000795051	0.0420845
GRIN2A	-1.71833	0.496311	0.000797305	0.0421334
SIX6	2.83722	-2.31995	0.000802104	0.0423163
NPM1P35	1.78306	-3.08371	0.000804323	0.0423628
LINC01681	-2.50398	-3.9443	0.000807742	0.0424107
IGKV6D-21	2.21455	1.24187	0.00080804	0.0424107
OR6T1	1.78178	-4.15917	0.000809252	0.0424107
ACTN1-AS1	1.59204	-2.41686	0.000810886	0.0424261
CAPN9	1.81563	-0.150764	0.000817012	0.042676
NPM1P6	1.21919	-0.232531	0.000819975	0.0426765
ENPP3	1.47419	-0.778392	0.000823261	0.0427205
ARF4P2	-1.74789	-3.3953	0.000829214	0.0429155
C2orf72	1.58582	0.138334	0.000830817	0.0429155
C1orf189	1.55563	-2.89646	0.000832955	0.0429155
DCAF8L1	3.8144	-3.55338	0.000833203	0.0429155
AC112484.3	-1.12948	-0.384971	0.000833797	0.0429155
HOXA11-AS	1.74837	0.534949	0.000839017	0.043114
NBEA	1.35967	1.96675	0.000845577	0.0433807
LGSN	-2.4656	-1.29671	0.000851116	0.0435942
NR5A2	1.35586	1.5679	0.000855381	0.0437419
HLA-G	1.14277	3.54729	0.000861205	0.0439297
AP000894.2	1.64543	-2.35549	0.000862559	0.0439297
HEPACAM	2.49067	-3.40847	0.000863217	0.0439297
AC100768.2	4.26464	-3.97017	0.000868283	0.0441166
CSN3	2.55176	-2.7557	0.000871658	0.0442171
SPHKAP	3.2359	-3.34743	0.000873262	0.0442276
FMO1	-1.08549	2.2425	0.00087529	0.0442594
ABCB10P4	-2.51442	-3.98598	0.000890012	0.0448606
FAM43A	-1.07781	5.71778	0.000897674	0.0451279
CHRNB2	1.52951	-0.374066	0.000898167	0.0451279
LIN28A	2.21539	-3.16022	0.000902033	0.0452503
TMOD1	1.32334	1.3608	0.00092603	0.0463073
ZNF85	1.04442	1.27683	0.000929608	0.0464129
ZSCAN5B	-1.42143	-3.386	0.000932935	0.0465057
SLC5A7	-3.15753	-1.31018	0.000945333	0.0470497
AL139095.4	1.67526	-2.7374	0.000949226	0.0471692
TYRP1	1.75857	-0.630427	0.000952024	0.0471701
AP002358.1	2.29215	-2.56057	0.000952223	0.0471701
AL355796.1	-2.2848	-1.26919	0.000961618	0.0475572
VIL1	2.44441	0.53131	0.000967638	0.0476515
AC023301.1	-1.78366	-1.86283	0.000967964	0.0476515
LINC00868	-2.61267	-3.30933	0.000972429	0.0477369
TMC5	1.5836	3.57633	0.000973476	0.0477369
DLX2	1.47792	0.920034	0.000974223	0.0477369
IGFBP1	-1.57109	-2.66069	0.000977543	0.0478256
DCX	2.25546	-1.83534	0.000979101	0.0478279
ZNF849P	2.80711	-4.095	0.000982019	0.0478965
SACS-AS1	2.4849	-3.95606	0.000991328	0.0482761
TCIM	-1.29048	4.79248	0.000999201	0.0485848
CCDC92B	2.49708	-3.40257	0.00100712	0.0488022
CALCB	1.52845	-2.50372	0.0010083	0.0488022
RPSAP7	-1.11907	-1.53673	0.00101752	0.0491283
WDR87	-2.17879	-2.05592	0.00101814	0.0491283
AC138627.1	1.68723	-3.87194	0.00102278	0.0492773
LINC00460	-1.81263	0.411381	0.00103227	0.0496589

## Sheet: Medium & High
Supplementary Table 4. Differentially expressed genes (High-tobacco exposed HNSCC compared with medium-tobacco exposed HNSCC). FC = fold change, CPM = count-per-million, FDR = false discovery rate.
genes	logFC	logCPM	P value	FDR
TAF7L	-4.67561	1.04227	8.75076e-17	2.8398e-12
IMPG2	-3.76351	0.732426	7.55669e-13	1.22615e-08
MATN4	-4.14085	1.09558	1.90285e-12	1.85445e-08
ACTBP12	-4.30876	-0.832247	2.28578e-12	1.85445e-08
GSG1L	-5.02931	0.377842	3.92709e-12	2.54884e-08
PAGE2	9.66614	1.60748	7.17984e-12	3.88333e-08
ADCY10	3.12255	0.306438	2.42588e-11	1.01339e-07
NPTX1	-4.09447	3.3919	2.94356e-11	1.01339e-07
NOTUM	3.84933	4.27696	3.20072e-11	1.01339e-07
TDRD10	-3.08687	0.637705	3.71427e-11	1.01339e-07
GSTM5	-3.78464	3.12446	3.81384e-11	1.01339e-07
COL26A1	-3.79242	2.45152	3.96141e-11	1.01339e-07
TRH	6.7643	1.19707	4.05957e-11	1.01339e-07
AP003355.2	-5.79468	-1.07586	4.42125e-11	1.02485e-07
GHRH	-7.0826	1.18132	4.88145e-11	1.05609e-07
RGS8	4.06249	-1.27655	5.68915e-11	1.09207e-07
EEF1A1P13	-2.50103	3.42097	5.72083e-11	1.09207e-07
DHRS2	-4.49368	5.90238	1.17387e-10	2.11636e-07
INSM1	-4.42609	2.29504	2.93705e-10	5.01648e-07
CGA	-4.83904	-0.942991	3.55061e-10	5.76122e-07
KCNH6	-5.21239	1.63512	3.97382e-10	6.14087e-07
MUC6	4.10726	0.602208	5.4044e-10	7.97198e-07
UQCRHL	-2.36565	2.43398	7.19106e-10	1.01463e-06
TNMD	-6.36398	-1.82652	8.86645e-10	1.19398e-06
TNFSF4	2.78095	3.73561	9.46323e-10	1.19398e-06
CNDP1	4.03519	-0.41492	9.56598e-10	1.19398e-06
KRT81	-3.71814	3.72539	1.20001e-09	1.44233e-06
GAPLINC	-3.15325	0.534218	1.35415e-09	1.56946e-06
AC019171.1	-3.1294	-0.472569	1.42339e-09	1.59283e-06
KCNS2	-3.62531	-0.213708	1.52597e-09	1.65069e-06
AL669970.3	-4.81753	-1.41194	1.73039e-09	1.81144e-06
NODAL	2.56793	-1.62453	1.86949e-09	1.8959e-06
GUCY2C	-2.51961	2.21294	1.95505e-09	1.92258e-06
AP000763.2	-3.12053	-1.03179	2.3626e-09	2.25503e-06
SCGN	-6.89421	1.90039	2.94823e-09	2.70505e-06
CHRNA2	-4.9413	-0.272654	3.0008e-09	2.70505e-06
LINC01287	-4.00588	-1.61835	3.58936e-09	3.14816e-06
AC139491.2	-4.16608	-0.794755	3.96951e-09	3.38996e-06
LINC00862	3.28537	-1.61731	4.60229e-09	3.82958e-06
DEFA6	11.4421	2.37243	5.28579e-09	4.28836e-06
C1QTNF4	-2.71046	-1.04033	5.90979e-09	4.67767e-06
ADGRG7	6.27366	2.03319	6.36549e-09	4.82765e-06
OLIG1	-4.49381	-0.29336	6.53032e-09	4.82765e-06
ARHGDIG	-3.88967	0.257644	6.54557e-09	4.82765e-06
ALDH8A1	3.0972	0.877017	6.93952e-09	4.9157e-06
NR4A2	-2.389	5.34943	6.9679e-09	4.9157e-06
GSTA8P	4.79843	-1.17924	7.41839e-09	5.12216e-06
PASD1	6.50181	-0.152297	1.08196e-08	7.31493e-06
SEMG2	-4.45064	-1.83949	1.43789e-08	9.52296e-06
SHISA2	2.57431	4.65099	1.48357e-08	9.62894e-06
NPS	-11.3604	2.5978	1.54392e-08	9.82419e-06
VTN	-2.30547	-0.457657	1.58982e-08	9.92173e-06
DNM3OS	-2.74443	2.50447	1.6658e-08	1.01997e-05
LINC02593	-2.69132	0.645326	1.74007e-08	1.04572e-05
ACADL	-3.22549	0.976674	1.91234e-08	1.12835e-05
GRIA4	-3.56903	-0.608201	2.29473e-08	1.3127e-05
CACNA1G-AS1	-3.42192	-1.92694	2.30568e-08	1.3127e-05
NOG	-3.65144	1.05032	2.3575e-08	1.31427e-05
KRT28	10.0791	1.49334	2.38943e-08	1.31427e-05
AC004835.1	-3.42105	-2.76222	2.48345e-08	1.34322e-05
ARLNC1	2.92531	-1.26667	2.89893e-08	1.54223e-05
VSX2	-3.76733	-2.15909	2.9871e-08	1.56351e-05
TDGF1	4.03127	-0.768067	3.31876e-08	1.70953e-05
FGF4	7.15494	-0.122255	3.49933e-08	1.77438e-05
AL138878.2	4.00494	-1.09402	3.8857e-08	1.93998e-05
MAGEC2	6.93198	1.3274	4.10854e-08	2.02016e-05
RPRML	-4.44928	-2.96453	4.6613e-08	2.25774e-05
SAMD11	-2.32355	1.76391	5.14948e-08	2.45751e-05
NMU	-2.05792	3.84953	5.30891e-08	2.49688e-05
HAVCR1	3.32323	-1.77236	5.61629e-08	2.60371e-05
RFPL4B	5.59329	-1.98427	5.94727e-08	2.68897e-05
LINC02054	-5.26197	-1.34838	5.96592e-08	2.68897e-05
SYCP2	-2.22257	3.25131	6.53973e-08	2.90722e-05
GPM6A	-3.26386	-0.0865774	6.65846e-08	2.92e-05
GFY	-4.43784	1.53728	7.13643e-08	3.08789e-05
RPS10P3	-2.23566	-0.885158	7.49608e-08	3.17022e-05
TRIM48	8.86734	0.657643	7.5221e-08	3.17022e-05
SLC10A4	-2.90581	0.910674	8.1574e-08	3.35706e-05
DDX25	-3.40139	-0.426547	8.17232e-08	3.35706e-05
AKR1C4	3.45148	-0.979737	8.69539e-08	3.52729e-05
AP000487.1	1.69724	0.703723	8.95955e-08	3.58957e-05
LY6H	-3.25216	0.79263	9.24164e-08	3.65744e-05
IGFN1	-3.34831	2.85121	1.00933e-07	3.94636e-05
GAL3ST3	-4.67733	-1.85987	1.02608e-07	3.96409e-05
DEFA5	11.6235	4.10884	1.11172e-07	4.24441e-05
CRABP1	-3.11136	3.91016	1.17693e-07	4.43963e-05
CRYGD	-7.75564	-1.22315	1.19021e-07	4.43963e-05
AP005120.1	-7.0017	-1.72909	1.32312e-07	4.8793e-05
ENPP6	2.7302	0.255961	1.34292e-07	4.89668e-05
LRP2	-2.8393	0.450398	1.61486e-07	5.82284e-05
FILIP1	1.85817	2.77045	1.89205e-07	6.74735e-05
LINC02227	-3.55345	-2.83042	1.98038e-07	6.98557e-05
GAD2	-3.72724	-3.16899	2.13357e-07	7.44501e-05
FGF20	5.56412	-0.22471	2.17012e-07	7.492e-05
DPP10-AS1	-3.91381	-0.938602	2.38607e-07	8.07805e-05
AC093663.1	-3.76223	-3.32768	2.38966e-07	8.07805e-05
LINC00689	-2.61782	-2.12188	2.42983e-07	8.12915e-05
TRPC7	-4.41865	-2.31031	2.53588e-07	8.3974e-05
AL121904.1	6.67051	-1.50372	2.63319e-07	8.63153e-05
ERBB2	-1.61071	8.31823	2.73729e-07	8.88305e-05
AL021408.1	-2.87661	-3.09672	2.92215e-07	9.38908e-05
CYP4F34P	-4.4991	-3.39943	3.30319e-07	0.000105093
NPM1P31	-3.5036	-2.01583	3.95e-07	0.000124452
AL669970.1	-4.08836	-2.71946	4.06439e-07	0.000126824
FOXE3	-2.58311	-1.28618	4.12428e-07	0.000127468
NAA11	5.34143	-1.53824	4.23636e-07	0.000129696
SRARP	3.51395	-1.80857	4.42611e-07	0.000134239
NPM1P6	-1.54221	-0.410246	4.96841e-07	0.000149292
FAM197Y7	-6.66474	-2.97143	5.03734e-07	0.000149974
AC010872.1	-6.31405	-3.00255	5.58143e-07	0.000164662
DCAF4L1	2.34891	-0.00537832	6.07311e-07	0.000176232
PDE6A	-2.04396	-0.598325	6.0822e-07	0.000176232
AL161658.1	-4.7737	-2.28454	6.31188e-07	0.000181268
TRIM43B	5.91163	-3.37633	7.04986e-07	0.000200686
GDPD4	2.55142	-1.78006	7.11278e-07	0.000200716
TDRD12	3.31822	1.72928	7.47366e-07	0.000209082
MTCO2P12	-1.68693	1.56307	8.24813e-07	0.000228776
FBLL1	-2.774	-0.245208	8.88782e-07	0.00024443
AC062004.1	-7.75737	-0.92932	9.0837e-07	0.000245819
DPEP3	3.45252	0.00745365	9.08983e-07	0.000245819
KCNS1	-2.42952	1.85732	9.40493e-07	0.000252239
C5orf17	-3.52393	-0.354286	9.76319e-07	0.000258618
RFTN1P1	-4.62008	-0.370808	9.80217e-07	0.000258618
AC098936.1	3.21853	-2.35737	1.02742e-06	0.000268886
FABP2	-4.39091	-3.41257	1.04232e-06	0.00027018
LMO3	-2.50757	1.48188	1.04902e-06	0.00027018
AC097658.1	-1.80608	-0.620662	1.07105e-06	0.000273661
RPL7P32	-1.85907	-0.891655	1.0794e-06	0.000273661
ZNRF1	-1.88381	4.27982	1.19568e-06	0.000300793
AC112487.1	2.88375	-3.00566	1.25477e-06	0.000313228
AC019131.1	2.93306	-3.22017	1.27299e-06	0.000315353
PAPPA2	2.56371	0.541422	1.28581e-06	0.000316114
KCNC2	-4.44334	-3.20893	1.42515e-06	0.000345142
PMCHL2	-5.04929	-2.53283	1.60519e-06	0.000385363
COX8C	4.21863	-2.68255	1.61498e-06	0.000385363
LINC02087	4.82854	-3.3309	1.66584e-06	0.000394598
AL391358.1	-6.18985	-2.8539	1.72993e-06	0.000406809
SYT10	-3.49834	-1.54556	1.77967e-06	0.000415495
MKRN9P	2.63943	-2.31295	1.79662e-06	0.000416457
MYH7B	2.40684	2.8744	1.81862e-06	0.000416501
NKD1	2.21754	3.80227	1.83775e-06	0.000416501
CCL1	-2.59482	-3.04123	1.84197e-06	0.000416501
AZU1	-2.26311	-2.21572	1.84815e-06	0.000416501
EPHA5-AS1	-4.66207	-2.8278	1.88198e-06	0.000421199
NCAN	-2.5899	-0.811602	1.98758e-06	0.000441787
AL645608.6	-2.72461	-2.02489	2.07344e-06	0.000456783
MIR663AHG	3.39964	-1.75026	2.0832e-06	0.000456783
HMGN1P19	-5.55827	-3.45687	2.19564e-06	0.000478209
AP005242.4	-5.09363	-3.36338	2.41941e-06	0.000520282
MTHFD2P1	4.57068	-1.98576	2.42548e-06	0.000520282
RASGEF1C	-1.70469	-1.82277	2.43692e-06	0.000520282
PNMA5	3.80107	1.93624	2.55747e-06	0.000542451
AL158013.1	-5.14559	-2.42974	2.72381e-06	0.000573982
NPM1P24	-1.76604	-2.09328	2.74589e-06	0.000574901
LINC01356	-1.97831	-1.4426	2.80109e-06	0.000582698
DPP10	-3.08027	-0.503117	2.96096e-06	0.000612033
PTPRN	2.43983	1.73091	2.9994e-06	0.000616055
TMEM132E	-2.13113	-0.890644	3.05416e-06	0.000623356
LINC02418	3.26989	-2.22583	3.13654e-06	0.000634535
NCOR1P1	4.87695	-3.79821	3.15108e-06	0.000634535
DNMT3L	3.62547	-3.0478	3.16759e-06	0.000634535
PRAMEF12	5.01442	-2.91857	3.21795e-06	0.000640668
LRP4	1.35524	4.7641	3.34609e-06	0.000662117
AC110491.1	-4.03858	-2.72311	3.46018e-06	0.000680543
SLC6A19	-4.12298	-2.03082	3.52698e-06	0.000687744
ABCC2	1.79057	1.40352	3.54813e-06	0.000687744
AP000593.3	2.23893	-2.72636	3.56036e-06	0.000687744
TM4SF5	-3.16932	-3.49691	3.61749e-06	0.000694643
SCGB1B2P	2.30277	0.0231334	3.67665e-06	0.000701852
AC025181.1	2.67955	-2.73708	3.71467e-06	0.000704962
SIX6	-3.68601	-2.57674	3.76846e-06	0.000711012
SLC12A1	-3.09614	-1.61924	3.81401e-06	0.000711369
AP001547.1	2.5166	-3.2597	3.81707e-06	0.000711369
AP000785.2	-2.46114	-1.11546	3.83611e-06	0.000711369
ACTL8	-2.79528	1.063	4.0651e-06	0.000749548
RERGL	-2.35963	-1.95389	4.14892e-06	0.000759867
C9orf66	-1.64985	-1.36178	4.16789e-06	0.000759867
IGF2-AS	-2.58168	-0.173963	4.22806e-06	0.00076653
AL133346.1	-2.70231	-3.21453	4.31672e-06	0.000778256
OLIG2	-3.43414	-1.50023	4.40389e-06	0.000789532
CSN3	5.46753	2.17886	4.4457e-06	0.000789532
AC239800.2	-3.47664	-2.85066	4.45225e-06	0.000789532
SYT6	-2.40621	-1.31645	4.51209e-06	0.00079171
FAM19A1	-2.869	-1.5293	4.51332e-06	0.00079171
KRT79	-2.74365	2.61188	4.58372e-06	0.000799736
COL20A1	-2.33145	-3.10057	4.75966e-06	0.000823494
CXorf67	4.65195	-0.239664	4.77064e-06	0.000823494
LINC01193	-4.94019	-3.18932	4.86605e-06	0.000835519
NMUR2	2.93115	-0.362349	5.04926e-06	0.000860011
AC008736.1	-1.35651	0.341874	5.06169e-06	0.000860011
C2orf40	-2.49975	0.464182	5.14757e-06	0.000870047
UCN3	4.97287	0.153549	5.41879e-06	0.000911143
AP003025.1	-3.94629	-2.87752	5.89553e-06	0.000986195
SPDYE2	1.43533	-2.49375	6.02275e-06	0.00100231
GATA5	-2.6289	-1.41886	6.1635e-06	0.0010205
AMD1P4	3.06522	-3.00705	6.40492e-06	0.00105509
PLPPR3	-2.86068	0.111867	6.75388e-06	0.00110695
BPIFB4	-2.79459	-1.51381	6.99404e-06	0.00114056
TCEAL5	-3.08981	-1.27241	7.03958e-06	0.00114224
CA4	2.66261	-1.14907	7.24984e-06	0.00117051
DCT	2.64949	-1.83797	7.37888e-06	0.00118544
CD8B2	3.47746	0.133413	7.61219e-06	0.0012169
KIRREL3-AS1	3.19783	-2.68158	7.65282e-06	0.0012174
PGM5-AS1	-2.92698	-3.66135	7.70307e-06	0.00121942
AL390729.1	-1.98923	-2.02451	7.80704e-06	0.00122987
TRIM49B	4.5091	-2.5038	7.87527e-06	0.00123463
AL359378.1	5.2693	-3.54991	7.91597e-06	0.00123504
CILP	1.93143	1.27627	8.01166e-06	0.00124399
DUSP15	-1.65121	0.00251487	8.2014e-06	0.00126739
PRR35	-2.93355	-2.69603	8.4779e-06	0.00130391
TNR	-2.59092	0.0155168	8.533e-06	0.00130619
DSG4	2.81912	1.95696	8.60544e-06	0.00130691
PPP4R3C	4.19777	-3.85473	8.61824e-06	0.00130691
CCDC153	-1.12394	0.558072	8.72003e-06	0.00131529
ELOVL3	-1.85152	0.326532	8.75456e-06	0.00131529
AC073347.1	3.64821	0.645744	9.27976e-06	0.00138777
P2RY4	2.27224	-2.36325	9.41625e-06	0.00140173
CLEC4M	-2.3141	-2.88565	9.52052e-06	0.00141078
AP001099.1	2.56415	-1.77121	9.83207e-06	0.00144959
MGC32805	-1.92323	-2.08382	9.87177e-06	0.00144959
PRSS57	-2.48832	-2.8983	1.00742e-05	0.00147265
ZFR2	-2.76331	0.700492	1.04601e-05	0.0015222
PCSK2	3.67028	2.35735	1.05961e-05	0.00153511
AC112484.2	2.18869	-2.13951	1.07273e-05	0.00154721
FTLP10	-2.38896	-1.05248	1.10632e-05	0.00158805
TRIM53CP	4.25628	-2.39307	1.1187e-05	0.00158805
AC093702.1	-2.39216	-2.19938	1.12059e-05	0.00158805
AC104365.1	2.8219	-3.2756	1.12062e-05	0.00158805
PTCHD3	2.85785	-2.92997	1.1308e-05	0.0015955
AC132825.1	-2.70143	-3.23283	1.14319e-05	0.00160601
SLC35F1	-2.00223	-0.871307	1.17223e-05	0.0016397
HMGN2P3	-1.15512	-0.710977	1.18526e-05	0.00165082
ZSCAN5B	2.10828	-2.95904	1.21764e-05	0.00168207
PTH	5.68858	-2.11933	1.21806e-05	0.00168207
AC016723.1	2.72666	-3.45976	1.30086e-05	0.00178879
PACSIN1	-1.56336	0.861241	1.33957e-05	0.00183425
ADAD1	5.55917	-2.14858	1.35313e-05	0.00184504
SNHG9	-1.29335	1.76452	1.45703e-05	0.00197015
SNHG19	-1.33302	3.7096	1.4731e-05	0.00198294
LINC02204	2.45666	-2.41829	1.47871e-05	0.00198294
ATOH1	-3.60176	-2.94663	1.52001e-05	0.00202993
AL354714.1	2.36013	-2.67563	1.54746e-05	0.00205812
LINC02351	3.45033	-2.63708	1.65679e-05	0.00219454
LINC00261	3.83089	-0.445217	1.67764e-05	0.00221312
IL1RAPL1	-2.42851	-2.45489	1.71158e-05	0.00224876
GAS2	-1.88567	-0.868475	1.73988e-05	0.00227672
NPM1P46	-1.60482	-2.46474	1.77976e-05	0.00231955
PDCD6IPP2	-1.54683	-1.53268	1.80404e-05	0.00234179
ERVH48-1	2.60502	0.404619	1.82742e-05	0.00236269
SEZ6	3.61227	1.75836	1.87073e-05	0.00240908
KRT39	3.33973	-1.44475	1.88125e-05	0.00241305
KCNQ2	-3.07285	0.770225	1.89631e-05	0.00242279
AC108868.2	4.52129	-3.60606	1.95184e-05	0.00248397
PRSS56	3.85784	-0.708372	1.99933e-05	0.00253446
FAM9C	4.19821	-1.95061	2.01319e-05	0.0025421
AC091153.1	-1.28438	-0.317218	2.0349e-05	0.00255956
KLK4	2.13938	-0.662839	2.09464e-05	0.00262453
VN1R88P	-4.79355	-4.00311	2.22876e-05	0.00277117
DLK1	-4.7865	3.79228	2.33418e-05	0.00289118
KLHL35	-1.86748	1.73218	2.4881e-05	0.00307011
BMP5	-2.67854	-0.597567	2.50503e-05	0.00307929
LCN1	-3.13495	-0.217386	2.52715e-05	0.00309476
TSPYL6	3.57829	-3.35893	2.60943e-05	0.00317499
SP5	2.14169	0.612217	2.61223e-05	0.00317499
LRRC15	1.56213	5.21517	2.65676e-05	0.00321706
EEF1GP5	-1.41618	-1.59121	2.73054e-05	0.00329003
SMC1B	-2.21587	1.42871	2.7373e-05	0.00329003
CSF3	-2.21981	4.20283	2.78533e-05	0.0033354
OTX2-AS1	2.28433	-2.72212	2.83416e-05	0.00337519
LKAAEAR1	-1.9546	-2.52114	2.83936e-05	0.00337519
IGHV3-29	-2.58398	-2.71506	2.8802e-05	0.00341125
FGF3	5.46183	2.01841	2.91472e-05	0.00343959
UGT2A3	-3.11968	-3.80607	3.01969e-05	0.00355054
AL513217.1	-2.62781	-3.49219	3.09258e-05	0.003617
SETP2	-2.77317	-3.58366	3.0985e-05	0.003617
FBXL13	1.39075	-0.0500342	3.12648e-05	0.00363658
ANKRD30BP1	-3.98842	-4.17775	3.21842e-05	0.00370806
UNC80	2.23212	-0.669398	3.22222e-05	0.00370806
LAMP5-AS1	-2.90519	-3.18492	3.24762e-05	0.00372409
NALCN	-1.98568	0.636501	3.28069e-05	0.00374877
AL359502.1	2.39562	-4.20896	3.30392e-05	0.00376206
AMBN	4.62182	-1.61196	3.38036e-05	0.00383564
MEIOC	-1.21788	-0.564105	3.45206e-05	0.00390336
AC073349.2	-1.74427	-0.482838	3.50223e-05	0.00394408
SSTR2	1.42124	1.49106	3.51239e-05	0.00394408
GALR2	-1.5056	-0.318911	3.53033e-05	0.00394408
RPL10L	3.18447	-2.46491	3.53669e-05	0.00394408
LINC02505	3.87778	-3.75934	3.57849e-05	0.00397703
FAM197Y2	-4.78807	-3.97589	3.7654e-05	0.00416604
AC003986.3	-3.24087	-2.5698	3.77424e-05	0.00416604
LINC00974	-3.13462	0.57918	3.87698e-05	0.00426494
SFTPC	2.47385	-1.83944	3.9553e-05	0.00433639
PMCH	-2.05009	-2.19181	3.97526e-05	0.0043436
ADAMTS18	1.96399	0.155706	4.10268e-05	0.00446779
MT1M	-1.55828	1.27225	4.32711e-05	0.00469644
AL390961.1	4.20635	-4.13385	4.36921e-05	0.00472632
ALOX15P2	3.32987	-3.24493	4.40684e-05	0.00473752
AC120498.9	-1.5309	-3.01947	4.41663e-05	0.00473752
MAGEB10	4.69504	-3.1137	4.427e-05	0.00473752
AC012146.1	-1.30619	0.883382	4.43796e-05	0.00473752
ITGAD	-1.54081	-0.911552	4.61381e-05	0.00490728
ATP8A2	1.66878	1.42356	4.62723e-05	0.00490728
ITLN2	2.22539	-1.68641	4.85398e-05	0.00513099
LINC01785	-4.46381	-3.60513	5.00746e-05	0.00527604
ERMP1	1.37705	6.75222	5.02546e-05	0.00527787
SLC16A8	-1.43097	0.652963	5.06391e-05	0.00530109
LINC01658	-3.51558	-2.9131	5.19845e-05	0.00542444
SYCE1L	-1.29426	0.741087	5.22719e-05	0.00543695
ERVW-1	1.86992	-2.25331	5.30459e-05	0.00549983
SPAG11B	-3.38005	-3.65953	5.49579e-05	0.00567991
PLAC9	-1.41332	1.75095	5.52216e-05	0.00568905
CELF5	-1.69258	-0.624072	5.5763e-05	0.00570947
CORIN	1.23823	0.706691	5.57716e-05	0.00570947
LINC00536	2.24755	-2.00941	5.61282e-05	0.0057279
AL162427.1	3.30232	-3.3721	5.64552e-05	0.00574321
LINC01198	3.08473	-2.64963	5.66654e-05	0.00574658
DBX1	3.47904	-2.05963	5.71028e-05	0.0057729
GLRA3	2.14759	-1.18276	5.79011e-05	0.00583542
STAG3	-1.67615	3.17281	5.90266e-05	0.00593044
NXPH1	-2.8284	-3.04758	5.98976e-05	0.00599938
ISLR	1.22084	6.25495	6.0643e-05	0.00605495
AL033504.1	3.7383	-2.22808	6.08256e-05	0.00605495
OVAAL	2.67341	-2.53067	6.14299e-05	0.00608413
LINC00867	3.23834	-2.66182	6.14938e-05	0.00608413
MT4	5.60739	-0.0817553	6.21402e-05	0.0061294
HCRTR2	2.41317	-3.12288	6.23793e-05	0.00613434
ERAS	-2.25455	-3.38896	6.3147e-05	0.00619108
LYZL2	4.35775	-3.78958	6.50773e-05	0.00636111
BMP4	1.29465	3.24924	6.68127e-05	0.00650608
MDGA2	-2.74549	-2.38257	6.69614e-05	0.00650608
PCDHGB8P	1.80993	-2.06786	6.7666e-05	0.0065291
PRORY	4.38988	-3.47171	6.77318e-05	0.0065291
KLHL30-AS1	2.0108	-3.57768	6.78019e-05	0.0065291
AC008060.4	-5.03222	-0.541755	6.82963e-05	0.00653501
PTF1A	-4.39952	-3.79844	6.85097e-05	0.00653501
SLC25A3P1	-4.53799	-1.87302	6.85704e-05	0.00653501
GRM8	1.65525	-0.0235896	6.87287e-05	0.00653501
SFTPA1	2.47296	-0.830361	6.93553e-05	0.00653501
AQP4	-2.24865	-0.670822	6.95252e-05	0.00653501
AC253536.4	2.78253	-1.91639	6.95694e-05	0.00653501
OBP2B	2.8699	-2.96797	6.96068e-05	0.00653501
PROKR1	-2.05846	-2.61531	6.96757e-05	0.00653501
DRGX	3.02412	-0.779003	7.04887e-05	0.00659222
PRAMEF8	4.19784	-3.92754	7.09918e-05	0.00662019
CITED2	-1.02068	5.31867	7.21534e-05	0.00670923
ALPI	4.0727	-3.23013	7.26595e-05	0.00673698
CADPS	1.88817	-0.268562	7.33393e-05	0.00678064
NRG1-IT1	-3.93622	-3.59316	7.3558e-05	0.00678154
SNAI1P1	3.81724	-3.81076	7.70438e-05	0.00708279
C21orf62	-1.88315	-2.42091	7.82044e-05	0.00716918
LINC01664	-2.08692	-3.31299	7.86751e-05	0.00719202
NKX2-4	-3.90929	-0.307945	7.90015e-05	0.00720156
ITGA11	1.26167	4.58454	7.92889e-05	0.00720752
IGKV1D-12	-2.44374	0.907905	8.01296e-05	0.0072193
XAGE3	4.42359	-3.78585	8.01472e-05	0.0072193
AC110753.1	3.70188	-3.58828	8.03084e-05	0.0072193
SPATA16	-4.24829	-3.6681	8.14425e-05	0.00730102
LINC01370	4.5267	-2.71371	8.25982e-05	0.00738424
AL033519.2	-1.1861	-1.82732	8.31642e-05	0.00741441
LINC00393	2.16611	-1.37755	8.34635e-05	0.0074207
SPATA46	1.81322	-1.54395	8.45161e-05	0.00749376
AP001363.2	-1.70689	-2.28429	8.51969e-05	0.00753354
OXT	-1.94701	-2.40904	8.58828e-05	0.00757356
AC087203.1	-3.71807	-3.43667	8.66583e-05	0.00757998
AP002336.1	1.79035	-3.5573	8.67818e-05	0.00757998
TTTY16	-2.9334	-3.37966	8.69737e-05	0.00757998
AC091182.1	1.29821	-0.334685	8.71228e-05	0.00757998
SEMG1	-2.44995	-3.44881	8.71236e-05	0.00757998
NEFH	-2.22437	3.08665	8.79018e-05	0.00762725
SCGB1D2	3.92793	-2.11327	8.86629e-05	0.00765337
SCOC-AS1	-1.01826	-1.32443	8.91185e-05	0.00766805
CALY	-2.02302	-2.49163	8.93172e-05	0.00766805
AL354877.1	-1.06973	-2.15357	9.28302e-05	0.0078981
EPYC	2.39592	0.376705	9.29088e-05	0.0078981
TULP1	-1.49726	-0.7517	9.29704e-05	0.0078981
PTH1R	-1.60158	0.679401	9.43365e-05	0.00795171
AC091987.1	3.19343	-3.68181	9.49939e-05	0.00798638
NOX3	-3.39955	-4.00615	9.98146e-05	0.00836998
CA6	-2.33016	-0.828874	0.00010173	0.00849154
CNTN6	-2.40294	-3.26075	0.000101854	0.00849154
ZAR1	-2.15511	-3.36452	0.000102155	0.00849154
C1QTNF1-AS1	1.44863	-3.33305	0.000102401	0.00849154
LINC01606	-2.84344	-3.22676	0.000102708	0.00849154
AL356417.2	-1.85892	-1.11786	0.000102834	0.00849154
HRASLS2	1.73472	1.31445	0.000103609	0.00853379
TMEM121	-1.33726	1.35251	0.000104701	0.00856134
LINC01681	2.99004	-3.66286	0.000104914	0.00856134
TMEM59L	-1.74503	0.669713	0.00010492	0.00856134
AC112484.1	1.46926	0.376685	0.000104999	0.00856134
AC007182.2	-1.23995	-1.74572	0.00010955	0.00891008
AKAP17BP	-2.63251	-3.83799	0.000110235	0.00894321
DHCR7	1.02501	7.71998	0.000110509	0.00894321
PCSK1N	-2.01194	1.98302	0.000111241	0.00898008
TRIM53AP	3.59469	-4.01328	0.000111912	0.00901182
LINC00639	1.66643	-0.455394	0.00011705	0.009379
MKRN2OS	-1.10582	0.196391	0.000117512	0.00939285
AP000924.1	2.94629	-1.94259	0.000117878	0.009399
AC012668.3	3.31074	-3.32845	0.000118784	0.00944796
HLA-W	-1.27551	-1.58224	0.000120612	0.00956997
AC087499.2	2.05232	-2.76045	0.000122631	0.00970636
MICD	2.03029	-3.65351	0.000122981	0.00971043
MAP1A	1.03305	4.3636	0.000126449	0.00993585
NR5A2	-1.28628	1.47305	0.000126973	0.00995296
AC007126.1	2.73017	-3.34522	0.000128432	0.0100431
AL596442.2	-1.54644	-1.18703	0.000128801	0.0100477
CES5A	2.60586	-1.02827	0.000129235	0.0100574
SPIB	2.2771	3.57656	0.000130017	0.0100736
CRYGEP	-4.26771	-3.46458	0.000130064	0.0100736
PPFIA1	1.0259	7.16529	0.000130794	0.010106
AXIN2	1.22156	2.8431	0.000131288	0.0101201
SELENOV	-2.66199	-2.35853	0.000132513	0.0101903
SLC30A8	2.39632	-0.575399	0.000133418	0.0102357
AL139095.4	-1.67205	-2.8275	0.000134799	0.0103172
HMGN2P15	-1.42457	-1.44551	0.000135752	0.010344
AP000344.1	-2.19988	-2.77169	0.000135786	0.010344
AC015917.2	-1.3815	-2.83872	0.000137009	0.0104127
C19orf84	1.48172	-0.699629	0.000139562	0.010577
ADAMTS12	1.15986	4.91569	0.000139823	0.010577
DLL3	-1.60964	0.535839	0.000141553	0.010683
AC008517.1	-2.7216	-2.90701	0.000143441	0.0108003
AC009041.2	-1.49544	1.41558	0.000145567	0.0109351
NPM1P35	-1.74566	-3.18864	0.000146725	0.0109594
PAX1	-2.48333	2.92343	0.000146742	0.0109594
AC108868.1	2.66772	-3.36744	0.000150812	0.0112251
AC120193.1	2.19364	-2.57648	0.000151346	0.0112391
HBG2	2.03297	-3.3943	0.000153044	0.0113197
LINGO3	-1.41985	-1.34858	0.000153129	0.0113197
MIR3065	-2.14154	-3.99592	0.000154235	0.0113512
KNDC1	-1.47832	0.738766	0.000154255	0.0113512
AC106820.3	-1.38834	-1.35473	0.00015542	0.0114001
LINC02575	2.24463	-0.415089	0.000155874	0.0114001
AL359715.1	-1.22673	-1.66852	0.000155974	0.0114001
FCER2	-2.26247	0.540567	0.000156548	0.0114078
ASMT	-1.79777	-2.2522	0.000156782	0.0114078
DCDC2	-1.97892	0.492304	0.000157251	0.0114163
ARG1	-1.91868	0.811939	0.000159032	0.0115199
FTLP16	3.6529	-3.88499	0.000160338	0.0115651
CPA2	2.0992	-0.912398	0.000160369	0.0115651
SLC13A4	1.57194	2.32013	0.000161113	0.011593
AC023158.1	-2.76911	-4.06245	0.000162273	0.0116506
HMGCLL1	-1.8733	-2.78128	0.00016343	0.0116833
ASGR1	-1.19148	0.511534	0.000164099	0.0116833
H3.Y	3.31364	-3.69298	0.000164108	0.0116833
AC073150.1	2.09827	-3.86449	0.000164169	0.0116833
KCNK3	1.85889	0.432876	0.000165224	0.0117286
SALL4P2	2.8878	-3.08299	0.000165528	0.0117286
TMPO-AS1	-1.06364	2.58889	0.000166336	0.0117602
AL445209.1	-3.037	-3.46561	0.000168123	0.0118607
RPL21P93	-1.30001	-2.35423	0.00017074	0.0120078
AL772337.3	-3.1111	-2.93393	0.000170948	0.0120078
LINC01614	1.72797	-0.00645643	0.000173506	0.0121144
PGDP1	1.58809	-2.08279	0.000173753	0.0121144
TCF24	-1.47488	-0.660537	0.0001741	0.0121144
CAMKV	-1.81996	-1.15058	0.000174331	0.0121144
AMZ1	1.47949	0.389243	0.000178064	0.0123473
AC008742.1	1.23621	-2.99856	0.000185331	0.0127965
AC108463.3	1.17573	-3.3459	0.000186717	0.0128648
CSN1S1	3.39867	-3.99825	0.000187557	0.0128953
CPAMD8	-1.04349	1.8936	0.000188129	0.0129002
OR51B5	3.1136	-1.5629	0.000188422	0.0129002
TEPP	-1.50653	-0.355834	0.000189294	0.0129326
CSPG5	-1.28698	0.914904	0.000192095	0.0130963
LEP	-2.31925	0.106873	0.00019893	0.013513
GRIK5	1.60621	1.73273	0.000199116	0.013513
RPS3AP5	-1.49374	0.519661	0.000199456	0.013513
FAM9B	2.87454	-3.51778	0.000200152	0.0135319
MEI1	-1.44043	3.12437	0.000200765	0.0135451
PIRT	2.30823	-3.26521	0.00020246	0.0135573
ADAMTS19	2.75997	-1.35139	0.000202689	0.0135573
ENO3	-1.56756	3.66062	0.000202746	0.0135573
RPL29P11	-1.13906	-1.51406	0.000202933	0.0135573
AC126177.6	2.10771	-1.51673	0.000203034	0.0135573
GRID2	-2.58076	-3.10431	0.000206775	0.0137788
STK32A-AS1	3.06801	-3.63972	0.000207213	0.0137797
AL445423.1	-2.055	-2.92191	0.00020859	0.0138429
AP001360.1	3.24675	-2.73659	0.000209035	0.0138441
LRRC17	1.37739	2.40161	0.000212358	0.0140355
NTSR2	3.19459	-2.58635	0.000213689	0.0140824
TMEM132C	-2.01537	-0.752878	0.000215605	0.014135
AL009174.1	-1.15242	-0.567973	0.000216861	0.0141887
CACNG5	2.70251	-3.0963	0.000221032	0.0143746
MICU3	1.06706	0.438561	0.000222067	0.014395
OTOR	4.06706	-3.02058	0.000222233	0.014395
ATP2A1-AS1	-1.20446	0.209044	0.000228145	0.0147049
NPIPB13	-1.35867	-2.68263	0.000228658	0.0147049
AP001043.1	-1.33663	-0.356042	0.000228829	0.0147049
AC022467.1	1.34052	-3.5498	0.000231815	0.0148673
AC004453.2	1.57424	-3.79728	0.000236427	0.0150899
PHYHIPL	-1.8016	-0.495399	0.000236637	0.0150899
ARNT2	1.19156	4.09863	0.000237142	0.0150899
NPM1P21	1.65234	-1.04175	0.000238741	0.0151617
RBM46	-2.5674	-1.99533	0.000239896	0.0152053
AC091100.1	-1.91292	-2.89231	0.000240823	0.0152343
GKN2	-2.54402	-3.92482	0.000243833	0.0153947
OR1N1	3.48046	-4.08967	0.000244577	0.0154117
AC006157.1	-1.83183	-2.65661	0.00024868	0.0156399
TRHDE-AS1	-2.56032	-0.233616	0.000251188	0.0157671
CCT7P2	-2.44783	-4.11773	0.000252771	0.0158358
RF00265	-2.00937	-3.59427	0.000253298	0.0158382
AC116614.1	-1.96033	-1.89598	0.000254975	0.0159124
AP001271.1	1.84044	-3.35728	0.000258488	0.0161007
TMPRSS11BNL	-2.09001	1.80917	0.000259678	0.0161265
LINC02084	-1.21597	-0.978693	0.000259896	0.0161265
AC004080.2	-1.83237	-3.04494	0.000264471	0.0163773
AC108161.1	-1.36033	-3.10908	0.000264947	0.0163773
AC073316.1	1.87598	-2.12383	0.000270839	0.016678
ATP4A	1.9909	-1.75952	0.000273396	0.0167734
AC073910.1	-2.36311	-3.89569	0.000273675	0.0167734
AC009486.1	1.30037	-3.30923	0.00027394	0.0167734
MIR503HG	-1.4644	0.655688	0.000282324	0.0171573
B3GALT5-AS1	2.00137	-0.0411669	0.00028603	0.01735
GFAP	-1.91711	0.47046	0.000287385	0.0173997
XIRP2	3.25125	3.08322	0.000288236	0.0174187
MIR4635	1.189	-3.07214	0.00029138	0.0175759
IGHD3-10	-2.72974	-3.4969	0.000295814	0.0177934
POSTN	1.23288	8.30832	0.000296081	0.0177934
AC126175.1	3.36207	-1.42349	0.000301926	0.0180777
AC099520.1	2.21964	-3.77397	0.00030349	0.0181379
PSCA	-1.81208	5.05983	0.000304989	0.0181762
DPPA4	1.84078	-2.33319	0.000305251	0.0181762
AP003555.2	1.27945	-0.952161	0.000306155	0.0181966
FREM2	2.21556	4.18692	0.000310404	0.0184046
AL136126.1	-1.0623	-2.17162	0.00031079	0.0184046
FLG2	-2.14471	1.51946	0.000311598	0.0184189
OLFM4	-2.69972	4.05474	0.000315034	0.0185882
AC135178.5	-1.04876	-1.34689	0.000317067	0.0186742
COL11A1	1.8029	5.48615	0.000318438	0.0187209
ZNF735	-3.47177	-3.08005	0.000319412	0.0187442
CEACAMP5	-2.03294	-4.00388	0.000322716	0.0189039
LINC00163	-2.42004	-1.92519	0.000324113	0.0189381
FOXN4	-2.65921	-1.96477	0.000324467	0.0189381
IL31	2.83467	-2.61212	0.000327254	0.0190381
HRNR	-1.82806	1.28353	0.000327353	0.0190381
CNTNAP4	2.65148	-1.66928	0.000329598	0.0191344
IL17REL	2.12831	0.471018	0.000336347	0.0194913
FAM69C	2.00571	0.378354	0.000339297	0.0196189
STAR	1.45154	2.31105	0.000341494	0.0196842
AC090617.2	-1.70284	-3.9273	0.000344042	0.0197613
LGR5	2.06153	3.86484	0.000344701	0.0197613
PNLIP	-3.0234	-4.01175	0.00034637	0.0197775
TNPO1P2	-2.2453	-2.74191	0.000352166	0.02005
GUCY2F	2.16308	-4.00575	0.000356194	0.0202438
AL391730.1	-3.23058	-4.01836	0.000359887	0.0204179
AC004875.1	3.14684	-4.14119	0.000363947	0.0205763
AP000439.4	3.22379	-4.08061	0.000365136	0.0206077
FGF19	3.10424	3.65363	0.000367157	0.0206777
HCG22	-1.50863	-1.58494	0.000367652	0.0206777
PPIAP74	-1.57464	-3.62347	0.000372353	0.0209059
LEMD1-AS1	1.35304	-2.73853	0.000373234	0.0209191
KRT8P17	2.53329	-3.19058	0.000376128	0.0210088
RTL1	-3.16178	-0.36103	0.000382396	0.0212875
LYG2	1.30091	-2.22397	0.000382429	0.0212875
RNF150	1.30191	2.83548	0.000385744	0.0214352
ZNF705E	1.28085	-2.7513	0.000391637	0.0217255
CACNG2	2.40713	-2.57135	0.000395717	0.021877
LINC01411	2.50106	-2.95941	0.000396619	0.0218896
RAMACL	1.82063	-2.19094	0.000398214	0.0219142
AC008620.2	3.067	-4.14554	0.000399498	0.0219366
AL137847.2	2.05583	-3.31994	0.000400694	0.0219651
AL121601.1	-1.54268	-2.17606	0.000408822	0.0222618
FAM228A	1.35325	-2.22598	0.000409258	0.0222618
AC012462.1	3.24869	-3.77054	0.000409538	0.0222618
AC073172.2	-2.48572	-3.98713	0.000413621	0.0224203
PYY	-1.34595	-2.41417	0.000413834	0.0224203
LHFPL3-AS2	1.67975	-1.94959	0.000415367	0.0224658
AC106872.6	3.05741	-4.04455	0.000416907	0.0225116
LINC02457	1.67494	-2.57233	0.000422916	0.0227603
AL451069.3	1.58211	-2.95513	0.000424974	0.0228332
KRT1	-2.18513	7.99812	0.000428499	0.0229466
ACTN1-AS1	-1.44258	-2.49265	0.000432892	0.0230761
ADAM12	1.10101	5.71868	0.000433762	0.0230761
AC022493.2	-2.79736	-3.96867	0.000433762	0.0230761
IGLV8-61	-1.83617	4.25022	0.000437357	0.0232274
TDRD1	2.42754	1.78044	0.000441645	0.0233805
NRCAM	1.35211	5.05867	0.000443162	0.0234226
AC037487.3	-1.60793	-3.22946	0.000446777	0.0235753
IL11RA	-1.03558	2.83542	0.000448903	0.023649
AL161787.1	-1.11164	-0.290011	0.000452981	0.0237973
LCE3C	4.07284	2.42327	0.000453183	0.0237973
AC087742.1	-1.42526	-3.08508	0.000454873	0.0238474
LINC01992	2.53021	-3.32272	0.000455863	0.0238607
AC079753.1	1.75886	-3.37161	0.000459095	0.0239912
GACAT2	-1.56275	-2.32594	0.000459888	0.023994
RPL23AP8	-1.95201	-3.28162	0.000460927	0.0240096
PPIAP91	1.20105	-3.8157	0.000469135	0.024398
ACTG1P20	-1.08429	-1.18007	0.000472748	0.0245466
NPY	-2.62741	-3.25574	0.000479445	0.0248263
MAGEA9	3.79392	-2.51076	0.000479665	0.0248263
SAMMSON	1.87077	-3.41112	0.000482974	0.0249364
CHRM5	1.50344	-0.972544	0.00048333	0.0249364
MANSC4	2.03514	-2.95793	0.000485206	0.0249935
AC090340.1	-2.74489	-4.08835	0.000486008	0.0249952
CHRNA7	1.43319	-0.292629	0.000490134	0.0251479
AL390026.1	-1.93645	-3.87707	0.000490529	0.0251479
AL358115.1	1.0597	-1.39389	0.000502345	0.0256726
GAL3ST1	-1.84714	-1.0245	0.000504571	0.0257458
RPS27AP6	-1.41988	-4.05986	0.000509077	0.0259206
RNASEH2CP1	-2.40763	-0.788996	0.000509595	0.0259206
LINC01795	2.8316	-3.55456	0.000512673	0.0260364
HIST1H2BM	1.57582	-3.05186	0.000514595	0.0260932
AC011270.2	-1.69772	-2.95311	0.000524827	0.0264783
LINC00626	2.09637	-0.0418754	0.000525453	0.0264783
CLDN10-AS1	2.53036	-2.62257	0.000527508	0.0265165
AL357558.1	1.86521	-4.22107	0.000527847	0.0265165
AL049873.1	-1.09849	-1.29831	0.000529796	0.0265426
UGT1A3	1.79879	-3.00657	0.000530001	0.0265426
LINC02335	4.31094	-3.80935	0.000531821	0.0265927
Z99943.1	1.25145	-2.86015	0.0005361	0.0267654
GLIS2-AS1	-1.62985	-1.99626	0.000540161	0.0269267
MMP8	1.46419	-1.68344	0.000542524	0.027003
ZPBP2	-2.75415	-2.03533	0.000548571	0.0272279
CYP4F35P	-1.6872	-1.95293	0.000549724	0.0272279
AC079062.1	2.93539	-0.104148	0.000551028	0.0272279
BTBD17	-2.27257	-3.22197	0.000551237	0.0272279
POU3F4	-2.48707	-3.63055	0.000553183	0.0272776
HORMAD2-AS1	1.82737	-3.32188	0.000563261	0.0276954
AC009831.2	2.50645	-2.62807	0.000565861	0.0277811
IMPDH1P4	2.602	-3.93148	0.000577021	0.028188
SYCE2	-1.23136	0.106254	0.000577601	0.028188
AC002075.2	-1.14277	-2.31385	0.000577623	0.028188
PCDH8	3.07519	0.156816	0.000581632	0.028341
INTS4P1	-1.20833	-2.02221	0.000583607	0.0283946
TSPAN18	1.18296	5.47552	0.000585326	0.0284356
RPL21P39	-1.19105	-2.83244	0.000587948	0.0285203
SPHKAP	-2.80004	-3.44328	0.000590592	0.0285772
PRSS38	2.40702	-3.73969	0.000590881	0.0285772
GRIN2A	1.60374	0.522764	0.000594685	0.0287183
C1QTNF9B	-2.05613	-1.61222	0.000596271	0.0287521
AP000696.1	-2.08786	-2.6202	0.000597682	0.0287774
AC105177.1	3.51048	-3.90325	0.00059947	0.0288208
GPR149	2.47824	0.138305	0.000600647	0.0288346
TFF2	3.03453	-0.550467	0.000602867	0.0288984
FN1	1.30283	10.8935	0.000607187	0.0290626
HPD	1.1953	-0.81536	0.000611524	0.0292271
AL844908.2	-1.17138	-2.03852	0.000622424	0.0296171
COL3A1	1.10075	11.4243	0.000624975	0.029695
STPG4	1.67835	-2.53954	0.000628671	0.0297834
COL19A1	2.15199	0.31976	0.000630026	0.0298041
AGTR1	1.48697	-1.57541	0.000637091	0.0300507
EFHD1	1.02537	2.06793	0.000640384	0.0301622
RPL24P8	-1.04759	-0.917799	0.000647317	0.0304005
PRR27	2.469	-3.74599	0.000648382	0.0304065
AC020917.2	1.71064	-4.30696	0.000658076	0.0307441
LINC01351	-2.82142	-4.22351	0.000659167	0.0307441
SPANXD	-3.17451	-2.70203	0.000659371	0.0307441
AC046168.2	2.42486	-2.85819	0.000664019	0.030828
LINC00102	1.77417	-3.73231	0.000665218	0.0308395
BRINP3	-2.69119	-1.39626	0.000673067	0.0310306
NXPH3	1.16036	0.794655	0.000673165	0.0310306
ERC2-IT1	3.23184	-4.03069	0.000677321	0.0311779
CPN2	1.25564	-2.65441	0.000679563	0.0311823
AMER3	2.6044	-2.12681	0.000680256	0.0311823
AL603839.3	-1.04074	-1.99729	0.000691019	0.0315478
SERPINB10	1.98692	0.450576	0.00069119	0.0315478
NPM1P4	-2.56623	-4.04155	0.000695077	0.0316314
BCYRN1	-1.21218	-0.155183	0.000696778	0.0316314
GUCY2D	-1.21112	0.404258	0.000697347	0.0316314
AL022310.1	2.35438	-4.11934	0.000704793	0.0318506
CHRM2	-2.15759	-3.72119	0.000709782	0.0319447
SLC1A2	1.71449	1.49886	0.000712194	0.0319655
BMX	1.16537	0.246527	0.000713146	0.0319655
AL391807.1	-1.80304	-2.82511	0.000717391	0.0321114
TSNAXIP1	-1.0292	-0.332968	0.000720554	0.0321344
MAEL	-2.8021	1.13559	0.000720991	0.0321344
HMGB3P22	-1.12788	-2.4785	0.000721169	0.0321344
RPS27AP11	-1.0591	-1.23292	0.000721865	0.0321344
KLHL38	1.3898	-1.88042	0.000725203	0.0322388
GALNT16	-1.4427	1.45733	0.000728552	0.032337
LINC00408	-3.29202	-3.99513	0.000729406	0.032337
IGHV3-20	-1.6673	1.75207	0.000732744	0.0324105
RPL29P14	-1.1214	-2.33441	0.000733061	0.0324105
GUCA1C	2.73474	-1.84953	0.000736492	0.0325179
FGA	2.43915	-2.03363	0.000738012	0.0325407
EIF4EP1	1.05453	-2.66823	0.000741319	0.0326362
AC026436.1	-1.07762	-2.34619	0.000742189	0.0326362
FOXA2	2.23867	0.204923	0.000743501	0.0326497
GSTA2	-2.2287	-1.0173	0.000745596	0.0326915
B3GALT5	1.7402	2.83655	0.000747475	0.0326915
AC099518.4	-1.03158	-2.8978	0.000749915	0.032733
AC013356.1	-1.15893	-3.16904	0.000757358	0.0329903
SERPINA9	-2.22429	0.444683	0.000760831	0.0330528
LINC00937	-1.06185	-1.28019	0.000780624	0.0337771
AC100793.4	-1.66684	-3.1068	0.000783746	0.0338452
GNAT1	-2.14468	-2.66784	0.000784284	0.0338452
RPL15P20	-1.05864	-3.81094	0.000787193	0.0339256
AC011753.4	1.01028	-2.75231	0.000802089	0.034476
AC008443.4	-1.02113	-1.09272	0.000816385	0.0349761
LINC02387	-1.91636	-2.92723	0.000816498	0.0349761
SLC18A1	1.88029	-2.80028	0.000816957	0.0349761
H2AFZP4	1.4146	-3.12693	0.000819467	0.0350374
CST5	-3.13492	-1.92791	0.000826933	0.03531
LINC01101	2.20158	-3.39796	0.000830567	0.0353513
LCE2A	3.31174	0.493941	0.000832285	0.0353513
AP002001.2	3.80032	-3.85986	0.000832554	0.0353513
SLC5A4	1.40008	-1.28347	0.00083354	0.0353513
ARSE	1.04568	0.64681	0.000835345	0.0353513
AC006238.1	-1.13458	-3.19831	0.000835525	0.0353513
AL035701.1	-1.67397	-2.97753	0.00083719	0.0353649
AC134026.1	2.57321	-0.893649	0.000838026	0.0353649
EIF5AL1	-1.17377	2.33382	0.00084064	0.0353749
ARHGEF33	-1.30859	-0.330665	0.000841497	0.0353749
AC004870.1	2.69415	-3.49168	0.000842547	0.0353749
BX284668.5	-1.12731	0.392201	0.000842623	0.0353749
MTRNR2L12	-1.21846	0.443317	0.000849478	0.0356166
AC011603.1	-2.66636	-4.01472	0.00085105	0.0356311
MAGEA5	1.99869	-3.48758	0.000864266	0.0360406
KBTBD12	-1.92749	-0.281713	0.000865143	0.0360406
TDRG1	-2.63436	-0.361775	0.000868685	0.0361189
SPDYE2B	1.84424	-4.13652	0.00086925	0.0361189
AC090114.1	-1.00144	-0.696069	0.000878947	0.0364569
ETNPPL	-2.1215	-3.45647	0.000879631	0.0364569
FEZF2	3.55284	-1.98149	0.000882104	0.0365128
ENHO	-1.36966	-0.430032	0.0008885	0.0366575
DAB1	-1.56033	0.688198	0.000888694	0.0366575
RPS15AP24	-1.00004	-3.33191	0.000892817	0.036722
AC007998.4	1.7329	-2.78975	0.00089967	0.0369571
AC010731.2	1.68395	-1.89871	0.000903509	0.0370679
LINC02197	3.45951	-4.01022	0.000904881	0.0370773
AL590399.4	-1.31747	-3.96763	0.00091095	0.0372789
AP001189.1	1.06901	-2.3001	0.000918401	0.0374421
AL353726.2	-2.29564	-4.12478	0.000920564	0.0374833
MT-TT	-1.29437	-2.39514	0.000923796	0.0375207
RGS4	1.10675	2.80956	0.000930391	0.0376942
PCDHGA7	-1.07998	-0.410327	0.000936184	0.0378816
TRIM43	2.91906	-2.74574	0.000946496	0.0382512
AL161757.1	2.02168	-3.65418	0.000950157	0.0383514
AMTN	-2.20835	5.45225	0.000958238	0.0385346
RPL9P3	-1.19696	-3.37617	0.000958258	0.0385346
AL022313.2	-1.5306	-2.86199	0.000968948	0.0388681
ZC3H11B	1.21838	-3.10285	0.000974258	0.0389874
ABCB10P4	2.47993	-3.9813	0.000974324	0.0389874
AC145676.1	-1.32965	-2.49262	0.000983036	0.0392392
AF241726.1	2.97251	-3.88989	0.000989846	0.0394625
AC253536.3	1.07633	-2.38396	0.00100292	0.0397138
AC106876.1	3.49023	-3.19104	0.00100335	0.0397138
TM4SF4	1.55455	-3.68199	0.00100349	0.0397138
TTPA	2.1009	-1.66808	0.00103645	0.0409184
HTN1	-2.90621	-2.54754	0.00105221	0.0414394
INSYN2B	1.40512	-1.738	0.00105355	0.0414394
AC079760.2	1.45652	-3.19033	0.00105536	0.0414394
BARX2	-1.08264	4.64475	0.00105603	0.0414394
AC099786.3	1.60534	-3.0867	0.00106282	0.0416553
LINC02522	-2.51251	-2.97036	0.00106725	0.0417786
WASIR1	-2.61075	-4.02554	0.00107631	0.0420319
BEST2	-1.73686	-0.0682799	0.00108136	0.0421403
LCN15	3.42315	-1.28584	0.00108714	0.0422926
ACSS3	1.2202	1.52886	0.00109142	0.0423668
CASR	1.79192	-2.39369	0.00109409	0.0423761
LINC02511	3.82587	-3.82436	0.0010958	0.0423761
IGLL3P	-1.73393	-2.36621	0.00111041	0.0428477
MAGEB1	4.11864	-2.33247	0.00111237	0.042866
CDKL4	-1.53084	-3.04377	0.00111352	0.042866
KLHL30	1.32765	0.265504	0.00112519	0.0432126
FMO2	-1.72941	5.35951	0.00112676	0.0432218
CR848007.1	-1.99834	-3.62149	0.0011287	0.0432449
AC114495.1	-1.37751	-4.03094	0.00113568	0.0433473
RPL34P27	-1.32287	-3.29703	0.00113652	0.0433473
AC084024.3	1.50139	-2.94393	0.0011426	0.0435205
NPM1P51	-2.11632	-4.02754	0.00114795	0.0436678
AC135584.1	1.69342	-3.62556	0.00114915	0.0436678
VSTM2A	-2.38784	-3.48134	0.00115407	0.0438034
SLC36A2	1.72501	-2.46711	0.0011794	0.0447125
SPATA42	2.05009	-3.95459	0.00118627	0.0449204
C20orf197	-1.5661	0.686414	0.00118981	0.0450022
NELL1	1.88265	0.881163	0.00120675	0.0455895
AC010524.1	1.1587	-4.06366	0.00121476	0.0456218
LINC00896	-1.33642	-1.71884	0.00121541	0.0456218
STAC	1.15658	1.14486	0.0012263	0.0457949
VCAM1	1.13437	4.83675	0.00122809	0.0457949
APOA4	-2.80746	-3.63124	0.00122959	0.0457949
STPG2-AS1	-2.0676	-4.15963	0.00123281	0.0458274
RAX	-1.66636	-3.53406	0.00123924	0.0459608
MATN3	1.15846	1.8723	0.00125432	0.0464673
GUCY2EP	2.28014	-3.56642	0.00127497	0.0470708
KRT84	1.7472	-0.523857	0.00128218	0.0471976
SYNDIG1	1.16633	1.60083	0.00128276	0.0471976
CYP11A1	-1.60785	0.880152	0.00128593	0.0472593
NKX2-5	-1.83132	1.43633	0.00129074	0.04733
KNOP1P5	2.1439	-3.6935	0.00129465	0.0474197
TRIM67	1.7501	-0.470915	0.00131528	0.0480129
Z97206.2	1.57997	-3.91917	0.00132124	0.0481223
AL078604.1	-1.14903	-2.95179	0.00133021	0.0483402
RIBC2	-1.01696	1.80543	0.00133289	0.0483838
AL592114.1	-1.05013	-2.52366	0.00133627	0.0484521
ANKRD20A9P	-2.12628	-3.93209	0.00134039	0.0485473
MTNR1B	-2.19091	-4.23681	0.00134285	0.048558
SLC24A2	1.2306	0.436859	0.00134368	0.048558
SHANK2	1.27451	4.38225	0.00134613	0.0485924
AL121957.1	-1.7486	-4.22804	0.00136419	0.0491896
SNORA22B	1.47418	-3.64226	0.00136927	0.0492975
GKN1	-1.70244	-3.90008	0.00137022	0.0492975
LINC00543	-1.81387	-1.60138	0.00137743	0.049502
AL512622.1	1.46448	-4.02321	0.00138322	0.0495907
SFTPB	1.62066	-0.370361	0.00138448	0.0495907
ADAM11	-1.02165	0.338905	0.00138888	0.0496935
KRT38	1.90313	-2.78013	0.00139108	0.0497174
OPN5	2.02002	-3.60258	0.00139759	0.0498605
SLC7A3	-1.97667	-2.7654	0.00139816	0.0498605
AC093809.1	-1.57295	-2.16569	0.00140286	0.0498605
FAM238B	3.0767	-2.53087	0.00140602	0.0498605
AL606970.3	1.53677	-3.98459	0.00140868	0.0498605
MAJIN	-1.86024	-1.62401	0.00141292	0.0498605
SERPINA4	2.20551	-3.59355	0.00141327	0.0498605
AC015722.2	2.73588	-2.30507	0.00141538	0.0498605
AP002336.2	1.10111	-0.944508	0.00141544	0.0498605

## Sheet: Low & High
Supplementary Table 4. Differentially expressed genes (High-tobacco exposed HNSCC compared with low-tobacco exposed HNSCC). FC = fold change, CPM = count-per-million, FDR = false discovery rate.
genes	logFC	logCPM	P value	FDR
TAF7L	-4.04572	0.348112	5.08266e-14	1.64109e-09
LINC01287	-5.79671	-0.108174	2.95755e-13	4.77467e-09
SYCP2	-2.94821	3.75511	1.80715e-12	1.94498e-08
AC019171.1	-3.42795	-0.312934	3.68432e-12	2.97399e-08
MYH11	2.97509	5.75173	9.07696e-12	5.86154e-08
ACTBP12	-3.88207	-1.30228	1.5565e-11	8.37606e-08
MTCO3P12	-4.0543	4.56612	2.86818e-11	1.32297e-07
AEBP2	-3.82583	5.841	3.62898e-11	1.39556e-07
SEZ6	6.42536	1.74368	3.88999e-11	1.39556e-07
ITIH5	2.02743	4.50395	4.05277e-10	1.30856e-06
AC132825.1	-4.33861	-2.14734	1.08841e-09	3.03526e-06
GPR151	-6.5323	-0.928707	1.1885e-09	3.03526e-06
GRIK5	2.84462	1.58562	1.22208e-09	3.03526e-06
NOTUM	3.88222	4.36344	1.45845e-09	3.36361e-06
NKD1	3.07294	3.7764	1.62207e-09	3.46451e-06
SEZ6L	4.64882	1.05233	1.7168e-09	3.46451e-06
LINC02167	-7.07789	1.01152	1.95846e-09	3.71969e-06
SMC1B	-3.21542	2.15695	2.60103e-09	4.66567e-06
UNC13A	2.6789	0.977085	3.1716e-09	5.38972e-06
TRH	6.51903	1.29717	3.61999e-09	5.71035e-06
MRPL9P1	-6.81881	-2.46638	3.71399e-09	5.71035e-06
FOXE3	-3.16772	-0.888081	4.10257e-09	6.02108e-06
POU5F1	-1.60697	1.77912	4.63969e-09	6.38101e-06
ADGRG7	7.02963	2.0834	4.74307e-09	6.38101e-06
MTATP8P2	4.26648	0.833184	5.2034e-09	6.7203e-06
DPEP3	4.38671	0.0460789	6.25741e-09	7.75911e-06
DCAF12L2	3.67335	-1.73787	6.90937e-09	7.75911e-06
CAPN6	4.53083	3.29143	6.98215e-09	7.75911e-06
MAGEA8	3.90485	-1.38577	7.03328e-09	7.75911e-06
CACNA1E	2.43744	0.158109	7.26582e-09	7.75911e-06
ZFR2	-3.80995	1.48824	7.4496e-09	7.75911e-06
ADCY8	5.42605	-0.68495	1.01138e-08	1.02048e-05
PAGE5	-4.68353	-1.37866	1.22055e-08	1.19421e-05
SPTA1	-3.52901	0.0457335	1.78441e-08	1.64788e-05
RPL41P2	-2.17328	0.729155	1.78629e-08	1.64788e-05
BRINP3	-5.11978	0.641885	1.85624e-08	1.66484e-05
PKD1L2	2.39219	-0.158879	2.45408e-08	2.14155e-05
BCAN	2.56116	1.75434	2.74578e-08	2.33305e-05
CSN3	8.06342	2.27518	2.82841e-08	2.34164e-05
MGC32805	-3.08465	-1.28758	3.21469e-08	2.59489e-05
CCL7	-2.68741	-0.114925	3.60281e-08	2.83726e-05
PCDHA10	3.62128	-0.759937	3.80951e-08	2.9286e-05
TDRD15	7.29403	-0.222271	4.81367e-08	3.6145e-05
PRSS56	5.65957	-0.669385	4.94357e-08	3.62768e-05
FABP1	-5.16258	-2.32594	5.4629e-08	3.91969e-05
AL451062.1	-4.09045	-0.140155	6.08256e-08	4.26943e-05
CST1	3.39653	4.2814	6.32482e-08	4.34501e-05
C19orf57	-1.68968	2.88653	7.44146e-08	5.00562e-05
KCNS1	-2.95506	2.21028	8.00759e-08	5.08632e-05
FGF20	6.56962	-0.139945	8.07748e-08	5.08632e-05
CPLX2	6.70908	3.90665	8.30041e-08	5.08632e-05
METTL24	3.00579	-0.289622	8.35322e-08	5.08632e-05
HMGB2P1	-3.36761	-1.60228	8.65138e-08	5.08632e-05
E2F1	-1.46329	5.23323	8.6986e-08	5.08632e-05
CHGB	3.90971	4.7288	8.80398e-08	5.08632e-05
OR11Q1P	-5.59235	-3.70142	8.82166e-08	5.08632e-05
PRH1	3.82028	1.65353	9.32487e-08	5.28213e-05
CRYGD	-5.80165	-2.94579	1.01328e-07	5.64081e-05
RIBC2	-1.68022	2.18518	1.08636e-07	5.94517e-05
XKR7	4.77054	-0.00455936	1.11635e-07	6.00747e-05
MAGEC2	6.76618	1.39079	1.34349e-07	7.11126e-05
AC023300.2	4.69024	-1.97456	1.41855e-07	7.38744e-05
LINC01720	-5.22212	-3.93952	1.53982e-07	7.89168e-05
TCAM1P	-2.87351	1.82035	1.64921e-07	8.32027e-05
EIF4E1B	-4.42229	-2.96652	1.86397e-07	9.25907e-05
FGF4	7.34808	-0.0409058	2.05438e-07	0.000100503
TDGF1	4.57683	-0.698159	2.22209e-07	0.000107085
DEFA6	10.5864	2.47279	2.31038e-07	0.000109702
ADAMTS18	2.58233	0.142069	2.42278e-07	0.000112812
UNC80	3.03243	-0.704507	2.44574e-07	0.000112812
PRB3	3.83934	3.20928	2.6428e-07	0.000120184
STAG3	-2.13503	3.43302	2.71001e-07	0.000120661
AL353726.2	-3.94878	-3.31719	2.75377e-07	0.000120661
AC020661.3	-3.26892	-2.70909	2.7654e-07	0.000120661
CENPW	-1.11198	5.03637	2.80861e-07	0.000120913
KIRREL3-AS1	4.383	-2.64412	2.94551e-07	0.000125138
RXFP1	-2.94348	1.28516	3.03512e-07	0.000126826
MYH7B	2.78568	2.90251	3.06832e-07	0.000126826
LINC01389	-1.74659	-1.4636	3.10309e-07	0.000126826
MEIOC	-1.71705	-0.28488	3.23573e-07	0.000130594
KRTAP3-2	-4.70078	-2.40522	4.25925e-07	0.000169781
SCG3	3.78488	0.52877	4.46425e-07	0.000175783
FGF5	-3.38309	0.772911	4.56514e-07	0.000177589
DEFA5	12.6675	4.20877	4.85137e-07	0.000186478
PMP2	3.12847	-1.53117	4.91002e-07	0.000186512
PENK	3.05184	1.76994	5.30312e-07	0.000199101
FER1L6-AS2	4.68803	-2.22491	5.40625e-07	0.000199671
NHP2P1	-2.32255	-2.36787	5.44199e-07	0.000199671
CCER1	-5.65384	-0.967243	5.78402e-07	0.000209837
AL831784.1	-5.3749	-3.78841	6.24658e-07	0.000224099
NMU	-1.5216	3.38208	6.49383e-07	0.00023041
CNDP1	3.57713	-0.303864	6.76908e-07	0.000235011
CNTD1	-1.30471	0.119537	7.56133e-07	0.000259724
AL772337.1	-4.09223	-1.3065	7.93742e-07	0.000269772
ALDH1A2	-2.55654	1.62297	8.02971e-07	0.000270066
BRINP2	4.50345	-1.19261	8.25932e-07	0.000274164
LRP4	1.40571	4.79328	8.32137e-07	0.000274164
GAD2	-2.80048	-3.7276	9.5725e-07	0.000306613
KRT28	9.55633	1.59367	9.59116e-07	0.000306613
TRIM48	8.52763	0.757594	1.0136e-06	0.000320854
CYP4F34P	-4.55963	-3.40718	1.09657e-06	0.000343749
ZNF560	-2.91233	-3.13786	1.13214e-06	0.000351486
CXCL11	-2.12371	4.02545	1.14358e-06	0.000351655
LINC01193	-4.92799	-3.24178	1.16179e-06	0.000353886
ENTPD8	2.89377	0.877978	1.25292e-06	0.000378078
CHRNB2	2.68025	0.615537	1.30299e-06	0.000387937
KCNK3	2.60605	0.369295	1.31841e-06	0.000387937
KCNB1	2.70003	-0.227242	1.33193e-06	0.000387937
TRIM16L	1.51595	4.84216	1.35414e-06	0.000387937
UGT3A2	2.64456	-0.955727	1.35499e-06	0.000387937
XAGE5	-4.95224	-2.18059	1.35768e-06	0.000387937
WDR87	-3.01101	-2.24154	1.42077e-06	0.000402401
C9orf84	-1.04308	1.17251	1.48878e-06	0.000413211
MAP1B	1.49391	5.92796	1.49807e-06	0.000413211
LINC01111	-4.24284	-3.11601	1.50469e-06	0.000413211
TRIM67	2.80333	-0.571465	1.51012e-06	0.000413211
AC124864.2	-4.84491	-3.70058	1.54992e-06	0.000420536
ATP5MC2P4	-2.36465	-3.10081	1.61127e-06	0.000433539
FABP2	-3.03071	-4.14915	1.71578e-06	0.000457844
GABRA2	2.63432	-2.49312	1.7611e-06	0.000466086
NSG2	3.30194	-1.79491	1.85015e-06	0.000485673
LINC02418	3.51559	-2.15674	1.87911e-06	0.000489297
ADAMTS8	1.9237	-0.90467	1.96395e-06	0.000507295
AURKC	-1.71666	0.791121	2.0248e-06	0.000518862
C1QTNF9	3.41521	-2.85982	2.22859e-06	0.000566588
TNFSF4	2.27259	3.83344	2.25112e-06	0.000567846
PRKX-AS1	-2.84797	-3.41856	2.33063e-06	0.000583344
NRXN2	1.88339	2.317	2.40493e-06	0.00059731
PRR4	3.83667	5.49745	2.51701e-06	0.000620375
AC010636.1	3.93397	-3.98336	2.66339e-06	0.000647065
SOX8	2.04819	0.569389	2.66537e-06	0.000647065
WNK4	-1.9455	1.02447	2.71737e-06	0.000647898
RIIAD1	3.2195	-2.46822	2.7224e-06	0.000647898
MT1X	-1.47188	7.22266	2.75453e-06	0.000647898
APOA1	-1.87123	-2.16543	2.76521e-06	0.000647898
FGF3	7.37491	2.08424	2.76914e-06	0.000647898
SIM1	-3.45577	-0.764528	2.84152e-06	0.000656727
BMX	1.77414	0.156925	2.84755e-06	0.000656727
MYOD1	3.54674	-1.15718	2.88968e-06	0.000661716
ALB	-3.15457	0.0883165	2.93226e-06	0.000666738
AP003555.3	2.48221	-2.79185	2.9666e-06	0.00066801
PGR	2.16621	0.418501	2.97923e-06	0.00066801
LINC01198	3.86197	-2.60908	3.07054e-06	0.000682507
TDRD10	-1.97336	-0.322841	3.09139e-06	0.000682507
LINC00261	4.4773	-0.383448	3.12757e-06	0.000682507
SYCP1	-3.48247	-1.91915	3.12844e-06	0.000682507
PLCB4	1.88216	2.40433	3.18041e-06	0.000689189
ACTL6B	3.87356	-1.19406	3.27871e-06	0.000705753
CST4	3.02385	-0.639534	3.38232e-06	0.000723235
OTOP1	4.07296	-1.20706	3.44115e-06	0.000730972
LRRC55	1.75413	0.167606	3.65723e-06	0.000766783
FGFBP2	3.57231	4.66552	4.13877e-06	0.000862146
SYCE2	-1.74765	0.389155	4.20986e-06	0.000866617
ACTL8	-2.78549	0.962712	4.21391e-06	0.000866617
PCDH10	-3.03363	1.90398	4.24537e-06	0.000867561
XAGE2	6.2454	-1.28747	4.38118e-06	0.000884122
SLC35G1	1.42296	3.62996	4.52032e-06	0.000904562
ZFHX4-AS1	-3.1364	-0.519091	4.5385e-06	0.000904562
HAVCR1	3.01521	-1.7059	4.58855e-06	0.000905565
NR0B1	5.37253	-0.0129079	4.59962e-06	0.000905565
AL391261.4	-3.89255	-3.12267	4.64643e-06	0.000907562
TUSC1	-1.31012	4.31758	4.67576e-06	0.000907562
TYRP1	2.18556	-0.236808	4.69409e-06	0.000907562
KBTBD12	-3.04984	0.535407	4.85931e-06	0.000933912
NRSN1	4.46697	-1.75608	5.1571e-06	0.000985282
DCC	2.76891	1.09562	5.24364e-06	0.000995922
ZNF541	-2.44619	2.03526	5.35494e-06	0.00101111
MYADML2	2.49251	-1.43052	5.41755e-06	0.00101699
ZG16B	2.64774	4.37047	5.5649e-06	0.00103264
ZNRF1	-2.68381	5.71428	5.6849e-06	0.00105734
MB	2.38615	3.61104	5.75246e-06	0.00106135
DSG4	3.17234	1.98654	5.85213e-06	0.0010736
GDPD4	2.60228	-1.71505	5.97555e-06	0.00109005
PCP4	5.02101	1.75514	6.07153e-06	0.00110134
TMOD1	1.91899	1.87992	6.22625e-06	0.00112309
CEACAMP5	-2.91499	-3.61539	6.4624e-06	0.00115921
MESP2	-1.91109	-0.0981022	6.50653e-06	0.00116068
LINC01305	-2.48878	1.16895	6.86144e-06	0.00121726
MAP6	1.52027	0.526262	6.90017e-06	0.00121745
CHMP4BP1	-1.14429	-0.979518	6.96897e-06	0.00122259
C6orf58	4.21386	3.22724	7.00835e-06	0.00122259
AC007424.1	-3.19115	-3.23242	7.04293e-06	0.00122259
GALR2	-1.79959	-0.178688	7.14073e-06	0.00123294
SLC5A5	2.03199	0.26509	7.27056e-06	0.00124868
CHGA	3.07121	1.16612	7.53021e-06	0.00127983
LINC01351	-3.68183	-3.88755	7.53123e-06	0.00127983
CEMIP	1.20913	5.9136	7.90001e-06	0.00133547
AMBN	5.48555	-1.53788	8.05226e-06	0.00134478
MEI1	-1.84515	3.34442	8.09404e-06	0.00134478
AC002463.1	3.56083	-4.09852	8.15722e-06	0.00134478
SLC1A2	2.36996	1.44647	8.19794e-06	0.00134478
MSH4	-2.27026	-2.22627	8.20428e-06	0.00134478
SERTM1	3.42618	-2.8127	8.22827e-06	0.00134478
SHISA2	2.27091	4.75075	8.24663e-06	0.00134478
HSD17B13	-2.4152	-0.389062	8.29402e-06	0.00134572
RPS3AP5	-1.86661	0.721215	8.63128e-06	0.00137964
ABCA8	1.81267	1.65751	9.04225e-06	0.00143821
CT55	4.30349	-2.90529	9.66011e-06	0.00150679
DPYSL5	-3.00663	0.941436	1.00023e-05	0.00155266
SMOC2	1.54026	4.09443	1.00724e-05	0.00155606
AQP2	-3.2576	-1.83056	1.02837e-05	0.00157559
OTX2-AS1	2.81984	-2.70667	1.02964e-05	0.00157559
TEX13B	-2.84682	-3.19259	1.1136e-05	0.00168807
GPC5	2.76812	-2.11758	1.13747e-05	0.0017162
HIST1H2BH	-1.31022	1.20492	1.14284e-05	0.00171628
RLBP1	2.93352	-2.27358	1.16427e-05	0.00174037
C1QTNF1-AS1	1.85155	-3.33689	1.18085e-05	0.00175702
PIK3CD-AS1	-2.49074	-2.55772	1.19162e-05	0.00176491
HCG22	-2.00726	-1.31288	1.20977e-05	0.00178361
UBBP4	-1.71074	3.47068	1.23268e-05	0.00180913
RORB	-2.32288	2.47034	1.2482e-05	0.00181949
HIST2H2AC	-1.14053	-0.152958	1.25101e-05	0.00181949
ATP2B2	2.19798	-0.783316	1.27564e-05	0.00182868
RNF182	-2.13263	0.686169	1.27855e-05	0.00182868
GRIN2B	2.58797	-1.88633	1.27857e-05	0.00182868
CASC8	-1.50399	0.885928	1.27999e-05	0.00182868
CLCA1	-3.42453	-3.45027	1.3071e-05	0.00185103
SCGB1B2P	2.35559	0.0848123	1.35944e-05	0.00191675
INSL6	3.98535	-1.91446	1.37617e-05	0.00192874
GABRA5	4.14929	0.0114098	1.37989e-05	0.00192874
PGDP1	1.93601	-2.0971	1.39927e-05	0.00194413
MLC1	1.71477	-0.116641	1.40294e-05	0.00194413
AL022313.4	3.79172	-3.10525	1.42746e-05	0.00196959
CES5A	3.35289	-1.00513	1.43352e-05	0.00196959
ZNF727	2.49683	-2.97448	1.44181e-05	0.00197259
TFF2	4.07114	-0.538631	1.46578e-05	0.00199693
CABP1	1.67124	-0.284664	1.47635e-05	0.00200287
CCDC194	-1.8835	-2.66844	1.48273e-05	0.00200311
ETV5	1.05733	5.05847	1.55861e-05	0.00209685
SRXN1	1.26924	2.5075	1.62065e-05	0.00217127
AC090735.1	4.32212	-3.51767	1.64077e-05	0.00218914
AGT	2.04984	2.74731	1.65328e-05	0.00219676
PRKN	1.13211	-0.0445778	1.66424e-05	0.00220226
CCNE1	-1.05088	3.83253	1.69355e-05	0.0022319
INSYN2B	1.9183	-1.76763	1.75425e-05	0.00230248
LAMB4	1.65371	-0.907076	1.76668e-05	0.00230942
NEFH	-2.43457	3.17213	1.78693e-05	0.00232647
AC025181.1	2.82984	-2.68365	1.80255e-05	0.00233737
PTH	6.08682	-2.03042	1.88498e-05	0.00243001
AC010329.1	2.40755	-2.50512	1.90883e-05	0.00243001
ACSS3	1.72438	1.46299	1.9151e-05	0.00243001
S100A1	1.44735	1.93666	1.91717e-05	0.00243001
PCDH11X	3.07919	-2.77656	1.91858e-05	0.00243001
HPN	2.47432	0.677164	1.97345e-05	0.00248901
AC104809.2	3.31277	-2.61224	2.02198e-05	0.00253045
F2RL2	1.43698	3.9318	2.06425e-05	0.00256527
AC007952.4	-1.64798	-3.84934	2.06569e-05	0.00256527
AMER3	3.49015	-2.13817	2.07559e-05	0.00256768
MAP3K19	2.08077	-1.55342	2.10713e-05	0.00259676
UGT2A3	-2.76316	-4.05897	2.24122e-05	0.00274108
HPDL	-1.36721	2.35144	2.27668e-05	0.00277394
GPX6	-4.60319	-2.76801	2.32553e-05	0.00282281
AC093159.1	-2.01474	-1.22741	2.33843e-05	0.00282783
ACTG1P15	-2.00818	-2.05118	2.39275e-05	0.00288272
SHCBP1L	-3.23804	-1.12036	2.49984e-05	0.00298313
AC016876.1	-1.03867	2.63732	2.50381e-05	0.00298313
LINC02204	2.6025	-2.36307	2.51433e-05	0.00298466
USP26	4.03454	-2.68235	2.54343e-05	0.00300814
PASD1	4.63383	-0.0562604	2.61457e-05	0.00306979
MESP1	-1.63737	0.10108	2.62966e-05	0.00307632
CLCNKA	2.30427	-1.20859	2.69684e-05	0.00314352
SLFN13	-1.2944	4.50818	2.77793e-05	0.0032264
AKR1C4	2.94741	-0.884704	2.85079e-05	0.00329916
MAB21L1	1.871	-0.510925	2.92932e-05	0.00336398
AC006077.2	-1.20172	-1.64203	2.93806e-05	0.00336398
MAGEB1	6.06394	-2.27893	3.06653e-05	0.00348634
AC013565.1	1.65251	-3.34961	3.11416e-05	0.00352807
ITGA2B	-1.13867	0.889583	3.13691e-05	0.00354142
NTSR1	2.32881	-0.23344	3.17083e-05	0.00356723
AL033504.1	4.21711	-2.16505	3.19762e-05	0.00358489
ADCY10	2.11404	0.481285	3.21236e-05	0.00358895
SFTPC	-3.34334	0.991932	3.2296e-05	0.00359576
AC006141.1	-2.25203	-3.64168	3.30621e-05	0.00364918
STOML3	2.38431	-1.65069	3.30711e-05	0.00364918
GDF10	1.90462	-1.02229	3.32278e-05	0.00364918
NRG3	2.47678	-2.45886	3.37419e-05	0.00368475
LINC01606	-2.76211	-3.29979	3.37799e-05	0.00368475
AC006111.2	-1.35977	-0.617055	3.50988e-05	0.00381572
AC124947.2	3.0566	-2.71982	3.61052e-05	0.00389897
ABCC8	2.94222	-1.98431	3.65473e-05	0.00390517
ZNF676	2.25741	-2.8911	3.66747e-05	0.00390517
PRG4	1.80777	0.4842	3.67e-05	0.00390517
AC099518.6	-1.2673	-1.05916	3.67746e-05	0.00390517
TLX2	-1.65628	0.0831348	3.68563e-05	0.00390517
TMSB15A	-2.04497	1.74607	3.68891e-05	0.00390517
PPP1R9A	2.11349	1.23312	3.70222e-05	0.00390645
TAC3	3.1633	-0.607774	3.76275e-05	0.00395738
GRM8	1.80907	-0.00050868	3.80128e-05	0.00398492
NOS2	-2.19534	4.18674	3.84334e-05	0.00401598
H3.Y	4.197	-3.65251	3.93084e-05	0.00409416
CXCL10	-1.69581	5.9599	3.95454e-05	0.0041056
GDAP1L1	2.5726	-2.17053	4.01174e-05	0.00415163
MATN2	1.10628	5.56135	4.05093e-05	0.00417564
GRIN2C	-1.49685	0.841632	4.0608e-05	0.00417564
AC004870.1	4.08277	-3.49918	4.08902e-05	0.00419131
P2RY4	2.31955	-2.30959	4.10358e-05	0.00419292
AC046168.2	3.21426	-2.84833	4.14479e-05	0.00421462
AC010615.2	1.54449	-2.3312	4.15841e-05	0.00421462
DCAF4L1	2.11238	0.0949029	4.20771e-05	0.00424558
PRB4	3.87179	-2.29614	4.23695e-05	0.00425221
FRG2C	2.88307	-2.84998	4.30686e-05	0.00428113
MDGA2	-3.21579	-2.10188	4.30924e-05	0.00428113
HYDIN	1.8449	-1.1751	4.34757e-05	0.0042928
LYZ	1.9476	8.5212	4.42405e-05	0.00434512
ENAM	2.07029	-2.21433	4.42748e-05	0.00434512
TSPAN11	1.1263	3.90422	4.45083e-05	0.0043548
XAGE3	5.14146	-3.73883	4.47628e-05	0.00436647
CELF3	3.00962	-2.08865	4.56819e-05	0.00443625
RGS6	1.8643	0.786073	4.7176e-05	0.00453339
LINC02087	4.19014	-3.23651	4.7979e-05	0.00459687
AC011298.1	-2.3197	-3.36023	4.83862e-05	0.00459955
TTN	1.81419	4.94166	4.84343e-05	0.00459955
AL391261.2	-3.33984	-3.3039	4.90515e-05	0.00461816
PPP1R27	2.1932	0.252415	4.90594e-05	0.00461816
ROPN1	-2.41867	-2.42958	5.08085e-05	0.00476891
RPS6KA6	2.55105	1.57668	5.17778e-05	0.00483179
NPR1	1.17056	2.78033	5.23661e-05	0.00486498
TMEFF2	3.22003	-0.995963	5.24347e-05	0.00486498
ALDH8A1	2.38046	1.01461	5.27922e-05	0.00487561
SAMD5	1.39394	2.24915	5.28513e-05	0.00487561
AP000439.4	4.0536	-4.04263	5.3049e-05	0.00487991
MT2A	-1.44283	8.55497	5.36172e-05	0.00491816
AL122008.3	2.01381	-3.05123	5.5388e-05	0.00505703
MYL3	2.03302	-0.461952	5.54444e-05	0.00505703
CAVIN2	1.53252	3.70887	5.57279e-05	0.00505844
AL772337.2	-3.49544	-4.18111	5.57732e-05	0.00505844
KLHL35	-1.63779	1.49345	5.64834e-05	0.00509573
STK32A-AS1	3.72715	-3.59518	5.65858e-05	0.00509573
CPNE6	2.80999	-1.25431	5.68547e-05	0.00509573
TTR	-3.24039	-3.77515	5.71751e-05	0.00509573
SIGLEC11	2.201	-0.0237201	5.72148e-05	0.00509573
LCN15	4.30106	-1.24167	5.72852e-05	0.00509573
IGLVI-70	3.04523	0.495904	5.73986e-05	0.00509573
UGT3A1	4.16694	-1.54912	5.76056e-05	0.00509573
FAM242A	6.29462	-1.54511	5.77422e-05	0.00509573
AP001783.1	2.58535	-1.12293	5.83403e-05	0.00513268
EEF1GP5	-1.25482	-1.73073	6.00096e-05	0.00525092
FAM86C1	1.07848	3.37595	6.03983e-05	0.00527065
CSF2RB	1.2353	4.57857	6.07452e-05	0.00527789
LINC02154	-2.38578	1.56384	6.11582e-05	0.00527789
GBP5	-1.30888	5.80387	6.11761e-05	0.00527789
GHRH	-3.28552	-2.32982	6.12042e-05	0.00527789
AC096564.1	-1.37032	-3.63431	6.12986e-05	0.00527789
APOD	1.41756	3.9812	6.22684e-05	0.00534713
CMA1	1.83395	-1.99797	6.25962e-05	0.00535176
TXNRD1	1.19323	7.62979	6.27635e-05	0.00535176
NXF3	1.61786	-1.77721	6.28196e-05	0.00535176
PCDH8	3.90006	0.162015	6.51119e-05	0.00551793
DKFZP434A062	2.07974	-3.25639	6.53157e-05	0.00552072
CPEB1	-1.62935	0.638966	6.67372e-05	0.00561149
UGT2A1	-3.30258	-0.716153	6.69949e-05	0.00561852
AC006262.3	-2.5082	-3.87721	6.82286e-05	0.00569578
ABCA17P	-1.89701	0.48026	6.82689e-05	0.00569578
AC008163.1	-3.6868	-2.34582	6.90979e-05	0.00573531
FRY	1.07939	3.3319	6.95436e-05	0.00574379
EPHA7	-2.62715	3.86096	6.99816e-05	0.0057642
DNAH9	1.69444	0.713869	7.04506e-05	0.00578806
LINC00111	-2.31243	-2.7882	7.09514e-05	0.00581441
CYP2D6	-1.12936	0.0889685	7.11977e-05	0.00581697
TMEM132C	1.88135	-2.37537	7.27568e-05	0.00588893
C14orf180	4.62216	-3.83371	7.29551e-05	0.00588893
RORB-AS1	-2.56634	-3.33397	7.32971e-05	0.00590178
BEST2	-2.03041	0.0790425	7.38304e-05	0.00592158
NEB	1.82783	4.95301	7.57553e-05	0.00604215
AC112484.2	2.12645	-2.03489	7.57889e-05	0.00604215
LINC02228	-2.86938	-3.70876	7.61015e-05	0.0060502
ARF4P2	-1.82061	-3.46098	7.62646e-05	0.0060502
MEI4	2.51379	-1.96381	7.71796e-05	0.00610778
AC026471.5	-2.24316	-4.32543	7.99887e-05	0.00630833
MAEL	2.79124	-1.34025	8.01045e-05	0.00630833
AL121929.2	-1.44102	-0.421932	8.07436e-05	0.00634131
CADPS	1.93073	-0.213375	8.09161e-05	0.00634131
MMP20	2.59855	-1.74345	8.2849e-05	0.00647706
HHIPL2	1.88276	-0.464289	8.58286e-05	0.0066938
KCNH2	1.56703	0.764607	8.6221e-05	0.0067082
AP001547.1	2.40181	-3.19424	8.67646e-05	0.00673427
ERICH3	2.53122	-0.826632	8.70798e-05	0.00674252
AC003965.1	-1.26556	-2.65203	8.78194e-05	0.00676733
AL079307.1	1.98681	-1.44871	8.93543e-05	0.00686253
LINC01115	1.95873	-3.73826	9.04305e-05	0.00690639
RF01909	-2.10695	-3.56281	9.04796e-05	0.00690639
ARHGEF33	-1.49071	-0.262783	9.07273e-05	0.00690897
C1QTNF4	-1.56048	-1.91529	9.12905e-05	0.0069355
BAMBI	1.69233	3.9132	9.20355e-05	0.00697569
DSCR8	4.03423	-2.78054	9.32883e-05	0.00705408
KRT77	2.42721	1.02881	9.36195e-05	0.00706259
AC078860.1	2.17215	-3.21818	9.41694e-05	0.00708751
AL359643.1	-1.32192	-3.91428	9.4434e-05	0.0070909
ABRA	2.48685	-2.55931	9.48464e-05	0.00710534
LINC01624	2.40539	-2.86396	9.70415e-05	0.00724348
CALHM6	-1.20523	2.7489	9.86284e-05	0.00733759
RPSAP51	-2.2225	-4.23663	9.95942e-05	0.00738929
FTLP10	-2.13568	-1.31878	9.9781e-05	0.00738929
SLC4A8	1.813	2.36163	0.000100717	0.00744157
ATP2A1-AS1	-1.07522	0.0814896	0.000101127	0.00745204
DRC1	1.87753	-0.924475	0.000101321	0.00745204
PRSS38	2.9268	-3.70813	0.000102467	0.0075192
SDK1	1.24178	5.70536	0.000102746	0.00752048
HAPLN2	2.06476	-1.79889	0.00010295	0.00752048
RAD9B	-1.12455	-0.317216	0.000103958	0.00755343
DCT	2.34586	-1.73594	0.000104118	0.00755343
HMGN2P15	-1.45257	-1.47626	0.000104337	0.00755343
DDIT4L	1.62663	0.822561	0.000105094	0.00757483
MC3R	4.16253	-4.01354	0.000105748	0.00757483
PRAMENP	2.70957	-0.966452	0.000106008	0.00757483
GUCA1C	3.76672	-1.85937	0.00010604	0.00757483
GRID2	-2.68102	-3.09855	0.000107497	0.00765564
HGF	-1.63188	2.5044	0.000107888	0.00765601
LINC00930	-2.40607	-2.90318	0.000112438	0.00790933
AC010970.1	-2.63391	-1.02161	0.000113519	0.00794149
CCDC85A	1.60014	-1.14588	0.000114724	0.00798324
CLDN6	-2.26466	-0.360201	0.000116331	0.00806026
CDO1	1.80371	0.619249	0.000116942	0.00808527
AC105383.1	-2.44927	-3.08586	0.000118492	0.00817495
PRAMEF12	4.64407	-2.82377	0.000121059	0.00832161
SLC30A3	1.75903	1.06887	0.000121134	0.00832161
GJB1	2.52572	-0.664349	0.000121782	0.0083484
LRRC2	1.60847	-0.598146	0.000122726	0.00839532
MYOZ2	2.84448	0.399117	0.000125339	0.00853785
XIST	3.63703	2.89049	0.000126136	0.00855605
FAM157C	1.13961	-0.413649	0.000128009	0.00865362
PTGFR	1.26218	0.92725	0.000128277	0.00865362
MYLK3	1.38565	-1.53118	0.000129252	0.00869174
PRH2	4.22717	5.14473	0.000129988	0.00869174
LGR5	2.14769	3.90683	0.000130021	0.00869174
GLP2R	1.87789	-2.45879	0.000130756	0.00870955
AC093802.2	3.61818	-3.7138	0.000130827	0.00870955
MAP1A	1.13996	4.36608	0.000131305	0.00872338
TXLNB	1.25301	1.1693	0.000131781	0.00873706
AC110753.1	3.99302	-3.52263	0.000133865	0.00882858
BMP4	1.36252	3.27654	0.000133942	0.00882858
OBP2B	3.08475	-2.90738	0.000133982	0.00882858
LINC02227	-2.04235	-3.73161	0.00013502	0.00886112
MMP24	1.18717	0.378509	0.000135025	0.00886112
KIR2DL3	-2.01693	-3.04023	0.000136401	0.00893329
SLC6A3	1.41881	-2.19593	0.000137786	0.00899149
SCN2A	2.24318	1.9627	0.000137847	0.00899149
PRSS50	2.64193	1.02572	0.000139366	0.00907229
JPH3	2.11345	1.14903	0.000140713	0.00914156
TNXB	1.33186	3.27212	0.000142125	0.00916864
RNVU1-6	-1.58529	-4.00667	0.000142138	0.00916864
DDX25	-2.16382	-1.49024	0.00014214	0.00916864
AP000842.3	2.18485	-3.99293	0.000142266	0.00916864
AC116914.1	-1.17356	-3.19235	0.000142857	0.00918835
TRIM43	3.99919	-2.72899	0.00014423	0.00924808
MAGEC3	3.20317	-3.91891	0.000144358	0.00924808
CCDC33	2.38322	-2.34078	0.000146199	0.00930718
ATP8A2	1.71326	1.47573	0.000146202	0.00930718
SLC1A6	2.57523	0.504761	0.000146434	0.00930718
SLITRK4	1.88541	0.331255	0.000146957	0.00932208
ADAD1	5.85335	-2.05848	0.00014832	0.00938663
PSORS1C3	-1.79338	-0.341402	0.00014878	0.00938663
LINC01936	1.5757	-1.89418	0.000148847	0.00938663
LSAMP	1.47558	3.40563	0.000151392	0.00950999
CCDC144CP	1.87359	-1.91493	0.000152407	0.00955515
AC103591.3	-1.32832	-2.37746	0.000153616	0.0096123
AC009831.2	2.67944	-2.58564	0.00015479	0.00966138
LINC00867	3.21554	-2.58157	0.000154999	0.00966138
AC011445.2	-1.38136	-2.50403	0.000155608	0.00967696
PPP1R26P1	-1.80646	-2.1277	0.000155848	0.00967696
NPTX1	-1.86352	1.40634	0.000156219	0.00968068
DCHS2	1.77011	1.22142	0.000156807	0.00968068
PPM1AP1	1.98843	-3.19314	0.00015887	0.00978929
AC004540.2	2.40369	-1.54225	0.000159456	0.0098067
RYR3	1.43579	1.77769	0.000162125	0.00994098
TSPYL5	1.52739	3.65333	0.000162441	0.00994098
ADIPOQ	2.80474	-3.73685	0.000162563	0.00994098
LY86-AS1	-1.9595	-2.63969	0.000164076	0.0100145
RNU4-1	-1.75496	-3.22317	0.00016682	0.0101437
ACSM2B	-2.8625	-3.0613	0.000167197	0.0101475
SPATA31C2	-2.48451	-3.63634	0.000167661	0.0101565
AC087499.2	2.08761	-2.71239	0.000171189	0.0103315
APOBEC2	2.12051	-0.335201	0.000173498	0.0104319
OTX2	3.09885	-1.49542	0.000174501	0.0104532
AP000851.1	2.29217	-1.32823	0.000177559	0.0105997
OR7E47P	1.18871	-1.62736	0.000177603	0.0105997
MANSC4	2.40957	-2.93496	0.000178454	0.0106309
AXIN2	1.33678	2.85502	0.000183111	0.0108581
PROX1	1.57023	2.06702	0.00018392	0.0108717
AC025265.1	-1.18176	-1.39645	0.000184181	0.0108717
APOA2	-2.23489	-2.65841	0.000184968	0.0108982
PIP5K1B	1.30475	1.57312	0.00018657	0.0109726
CDH12	3.10137	0.910298	0.000188463	0.0110525
PTGR1	1.04348	6.23328	0.000192518	0.0112406
AP000593.2	3.39347	-3.58686	0.000193563	0.0112461
AC010967.1	-3.2106	-3.94465	0.000200518	0.0116236
MAJIN	-2.35838	-1.33427	0.000201341	0.0116458
FREM1	1.43989	0.623204	0.000201624	0.0116458
AC233280.1	-1.10838	-2.3515	0.000204723	0.0117829
RAB3C	1.5856	-0.598796	0.000204814	0.0117829
AC106876.1	4.48187	-3.14476	0.000205133	0.0117829
MGAM2	2.42004	-1.08003	0.000205456	0.0117829
AL162427.1	3.53338	-3.32089	0.000206397	0.0118159
IGFALS	1.79548	-1.3315	0.000209515	0.0119731
TAC1	2.77489	-3.89041	0.00021224	0.012106
AC104958.2	1.45126	-1.12606	0.000212589	0.012106
C2orf73	1.8961	-3.57824	0.000215932	0.0122531
TUBB8P7	1.77947	-0.3119	0.000216977	0.0122908
VIL1	2.66288	0.788899	0.000224378	0.0126656
AC138466.1	-1.47631	-3.32452	0.000225214	0.0126906
IL31	3.3656	-2.57345	0.000229723	0.0128996
MICU3	1.27805	0.421045	0.000233096	0.0130663
SLC38A11	1.47974	-0.294817	0.000234224	0.0131068
GGTLC4P	1.37723	-4.16315	0.000234654	0.0131082
KRT3	-2.104	1.2675	0.000235888	0.0131227
IGKV1-17	2.23882	5.09542	0.000236996	0.0131408
PCDHGB8P	1.82117	-2.0247	0.000237273	0.0131408
ADGRD1	1.12827	1.23686	0.000240443	0.0132935
PRSS45	-1.84159	-2.31846	0.00024161	0.0133305
RNU4ATAC	-1.3016	-3.45112	0.000242448	0.0133359
HCRTR2	2.28672	-3.04467	0.000245676	0.0134676
NPFFR2	-2.46982	-1.64094	0.000246759	0.013504
HORMAD2-AS1	1.89722	-3.28336	0.000248691	0.013577
KCNK2	1.74839	0.552345	0.000252171	0.0137073
LCE3E	2.81414	4.34807	0.00025367	0.0137648
CASQ1	1.86813	0.0926892	0.000254163	0.0137648
DPPA4	2.00237	-2.32313	0.000254935	0.0137648
SLC36A2	1.98644	-2.46038	0.000260657	0.0139997
FAM216B	2.61583	-0.685394	0.00026102	0.0139997
LCE3C	5.1999	2.45094	0.000261638	0.0140096
AL512604.2	-1.74045	-3.98222	0.00026257	0.014033
HRC	1.7776	0.941889	0.000262945	0.014033
TRIM53AP	3.78754	-3.95067	0.000264683	0.0140876
RGS8	2.24446	-1.06677	0.000269402	0.0142597
ZNF280A	2.29942	-1.24871	0.000270598	0.0142756
C1QL1	-1.4947	1.82914	0.000271388	0.0142756
SPIB	2.36429	3.61207	0.000271469	0.0142756
AC109635.5	-3.77101	-3.39201	0.000273441	0.0143559
SH3GL2	-2.23541	-1.59382	0.000275476	0.0144232
PIANP	-1.68179	1.18445	0.000275617	0.0144232
PGF	-1.25511	6.27647	0.000276453	0.0144436
KRT39	2.99894	-1.33959	0.000280187	0.014615
TRDV1	-1.75735	-2.59367	0.000285083	0.0148029
SLC27A6	1.76635	-0.802094	0.0002855	0.0148029
PDE5A	1.01016	3.73946	0.000285632	0.0148029
DNAJC5G	2.21175	-2.48415	0.000286083	0.0148029
AC093801.1	-1.95534	-3.45128	0.000288018	0.0148318
PLAC8	-1.57392	4.69311	0.000289889	0.0148807
CALCB	1.70865	-2.35449	0.000292056	0.014955
AC034228.3	-3.37811	-3.95329	0.000292547	0.014955
RBM24	1.63337	0.582479	0.000295722	0.0150604
UGT1A3	2.0587	-2.99557	0.000298161	0.0151317
UNC5B-AS1	-1.30497	1.21602	0.000298547	0.0151317
GAL	-1.77092	2.4068	0.000299132	0.0151317
KRT37	2.71044	0.00712079	0.000299589	0.0151317
MEG3	1.50698	3.75064	0.000299625	0.0151317
PTPRN	2.05907	1.83924	0.000299934	0.0151317
AL161787.1	-1.13325	-0.325568	0.000303293	0.0152297
ARLNC1	2.05406	-1.09333	0.000307081	0.0153722
AC079140.3	-1.56944	-2.25284	0.00030851	0.0154198
KIAA2012	1.90841	-2.49493	0.00031269	0.0156045
SSX1	2.32278	-3.17818	0.000314775	0.0156361
CLEC1A	1.02657	1.24431	0.000317424	0.0157193
TEKT4	2.37416	-1.45663	0.000320081	0.0157823
IRS4	2.3518	-1.2889	0.000322178	0.0158574
ATP1A2	1.80035	1.36353	0.000323687	0.0158713
MIR663AHG	3.03603	-1.6419	0.000323717	0.0158713
VSX1	1.74124	-3.92319	0.000323935	0.0158713
SNAI1P1	3.78179	-3.74536	0.00032893	0.0160673
TRIM43B	4.77548	-3.27707	0.000329664	0.0160788
CTSLP8	-3.23563	-3.86547	0.000332141	0.0161509
TACR1	1.41523	0.252302	0.000334264	0.0162297
AWAT1	2.40525	-3.81107	0.000335666	0.0162732
AC244517.1	1.54495	-2.37008	0.000339053	0.0164128
SCGB1D2	3.88824	-2.02552	0.000343279	0.0165925
STUM	-1.43775	-0.0161208	0.000344196	0.016612
NMUR2	2.6191	-0.264281	0.000348734	0.0168058
CLCA3P	-1.54025	-0.529951	0.00035405	0.0170113
TRPM3	1.91882	-0.389493	0.000355761	0.0170681
MIR3681HG	1.96525	-2.1638	0.000357399	0.0171212
AC007126.1	2.8668	-3.29856	0.000360713	0.0172213
AC092198.1	2.59583	-3.02128	0.000361321	0.0172213
COX8C	3.41548	-2.56361	0.000361622	0.0172213
AC079610.2	-1.17224	-0.911329	0.000364643	0.0172381
AL390755.1	2.07994	0.109837	0.000366426	0.017297
AC103681.2	1.78376	-3.9067	0.000369493	0.0174163
AC016734.2	3.0637	-2.9158	0.000370232	0.0174257
CLDN10-AS1	2.91599	-2.60682	0.000371042	0.0174338
AL353803.1	2.64168	-4.07655	0.000371484	0.0174338
ACSM2A	-2.48833	-3.09649	0.000375367	0.0174877
IFNK	-3.00901	-0.896622	0.000375775	0.0174877
IGLON5	1.49298	1.04268	0.000376913	0.0174877
GALNT8	1.72147	-0.0230512	0.000377046	0.0174877
AC087633.2	2.69257	-3.98862	0.000377056	0.0174877
LINC01006	-1.06142	2.69149	0.000377442	0.0174877
AC019131.1	2.18614	-3.09112	0.000377928	0.0174877
ZPBP2	-2.6908	-2.16868	0.000378031	0.0174877
DNM1P34	2.49554	-4.11172	0.000378049	0.0174877
AC002454.1	-1.76023	-1.67509	0.000382446	0.0176406
ENHO	-1.59169	-0.333523	0.000383502	0.0176424
AC027612.2	3.00198	-4.18252	0.000383578	0.0176424
RPS26P2	-2.1958	-3.4025	0.00038998	0.0178547
SLC7A3	-2.15286	-2.68053	0.000390801	0.0178547
AKR1C7P	1.69811	-0.184724	0.00039088	0.0178547
RPL12P8	-1.19761	-2.70869	0.000392429	0.0178965
TRIM49	3.75984	-3.12041	0.00039716	0.0180105
AP000808.1	-1.69243	-0.0483176	0.000399579	0.0180628
SUMO1P1	2.8111	-3.95014	0.000399991	0.0180628
GZMB	-1.13402	3.69419	0.000401278	0.0180956
MLLT11	1.11754	4.26309	0.000402014	0.0181035
SHH	2.54407	2.34864	0.000405861	0.0182513
MALRD1	1.60275	-1.32835	0.000407748	0.0182852
AP000904.1	-2.09321	-3.15395	0.000409122	0.0183214
KLF15	-1.47096	1.0756	0.000413082	0.0184731
LYPLA2P2	1.87188	-3.41192	0.000416054	0.0185598
AL845321.1	3.23176	-3.35322	0.000416493	0.0185598
MT1JP	-1.97	-4.08589	0.000417916	0.0185598
MAGEB16	4.02435	-3.68016	0.000418258	0.0185598
RPL37P6	-1.24406	-0.923756	0.000420093	0.0186063
SCN4A	1.81172	-0.403911	0.000421419	0.0186394
AC023790.1	-2.44791	-4.15027	0.000422043	0.0186415
GSX1	4.21072	-3.84568	0.00042472	0.0187341
AC022568.1	-2.85909	-2.89	0.000426844	0.0188021
SVOP	1.9365	-2.40435	0.000430393	0.0189068
UNC5D	2.57848	-1.93261	0.000432645	0.0189699
PLCXD3	1.75418	-2.14144	0.000433161	0.0189699
PCSK5	1.17337	4.6702	0.000434343	0.0189771
AC009093.3	1.61246	-2.17493	0.000434965	0.0189786
FAM171B	1.03436	2.94332	0.000438245	0.0190483
AC104365.1	2.16239	-3.14698	0.000438333	0.0190483
ABCC3	1.08767	5.10085	0.000442335	0.0190755
AC044839.3	2.92768	-2.85724	0.000442597	0.0190755
SLC30A8	2.46976	-0.526513	0.000442824	0.0190755
KCNIP1	-1.80172	-1.68639	0.000443094	0.0190755
AL158013.1	-2.97011	-3.85794	0.000445317	0.0191202
LINC01793	-3.09857	-3.4659	0.000449014	0.0192163
LINC02568	1.54266	-0.944452	0.000449811	0.0192163
AL035461.2	-1.08304	0.183981	0.000449935	0.0192163
AL023803.1	-1.49636	-3.15453	0.000452606	0.0193048
EDN2	-1.66035	4.34917	0.000454127	0.0193441
PCDHA8	2.80175	-3.67622	0.000454838	0.0193444
TRIML1	-2.10261	-1.78429	0.000455737	0.0193444
AC126177.6	2.31606	-1.48076	0.000456114	0.0193444
AC093627.4	-1.03171	1.10611	0.00045653	0.0193444
KLRC2	-1.65685	-1.63748	0.000463858	0.0196292
AL021920.2	-1.93966	-3.78861	0.000465463	0.0196563
GFRA3	1.83826	1.83375	0.000465913	0.0196563
KIR2DL1	-1.94132	-2.75751	0.000466327	0.0196563
AC006262.4	-1.99849	-2.49889	0.000468495	0.019722
RPS4XP21	-2.44946	-4.00656	0.00047326	0.0198966
NCOR1P1	3.87486	-3.70067	0.000481926	0.0202084
AC105074.1	1.22038	-3.40546	0.000484243	0.0202792
NOS1	1.80289	3.59183	0.000488347	0.0203455
LYZL2	4.38209	-3.71337	0.000497145	0.0205965
CHRM1	2.16244	-1.08642	0.000497517	0.0205965
EFCAB10	1.2635	0.0608726	0.000497863	0.0205965
SLC9A7P1	1.13568	-1.77645	0.00049924	0.0205965
AL355488.1	-1.03289	1.47465	0.000499266	0.0205965
SLC14A1	1.41714	-0.400885	0.000499704	0.0205965
OXT	-1.34078	-2.80316	0.000500913	0.0205965
MKRN2OS	-1.00827	0.0879488	0.000502074	0.0205965
MYOT	1.7419	1.283	0.000502396	0.0205965
NHSL2	1.10378	0.0266223	0.000505341	0.0206538
FRMD1	2.02315	-1.83425	0.000513212	0.0209224
SMIM6	1.54558	-2.64887	0.00051601	0.0209937
AC090692.1	-3.08408	-3.71887	0.000516261	0.0209937
AC009139.1	2.26674	-3.96726	0.000519045	0.0210804
ECT2L	1.1692	-1.10785	0.000528969	0.0214027
PAH	3.02575	0.802799	0.000535152	0.0215582
AC110285.6	-1.1572	-2.55404	0.000536429	0.0215694
DNAJC22	1.25336	1.24671	0.000541784	0.0217576
RPL29P14	-1.13575	-2.36729	0.000546494	0.0218542
AC023421.1	1.53753	-3.50786	0.000546796	0.0218542
AC046168.1	1.81628	-3.02251	0.000547967	0.0218542
CTSG	1.243	0.376362	0.000547975	0.0218542
AC104695.3	-1.2773	-1.51297	0.000551549	0.0219046
DLX2-DT	1.54421	-2.41908	0.000554338	0.0219158
LINC02446	-1.57638	0.64821	0.000554546	0.0219158
AL162725.2	4.08016	-3.52131	0.000557578	0.0220086
ANKRD63	2.18107	-2.80226	0.000562187	0.0221365
AC139453.2	-2.4197	-2.82858	0.000564375	0.0221956
OSGIN1	1.30268	4.66575	0.000565756	0.0222038
SPECC1P1	3.3288	-3.92673	0.000566102	0.0222038
AC023232.1	2.04544	-3.34812	0.000567911	0.0222038
SERP2	1.18113	-0.20464	0.000568023	0.0222038
AP005209.1	2.74316	-3.67517	0.000573982	0.0223825
GZMH	-1.33935	2.20421	0.000575788	0.0223885
TDRD9	-1.94058	1.76703	0.000575977	0.0223885
ELFN1	1.12065	2.59533	0.000576994	0.0223885
FAM9B	2.89888	-3.45398	0.000577877	0.0223885
ADAMTS19	3.04456	-1.2994	0.000578243	0.0223885
PAX1	-2.31639	2.73421	0.000586378	0.02262
AC104763.1	-1.16491	-3.22517	0.000594728	0.0228716
LINC01819	2.15636	-1.16256	0.000595024	0.0228716
CTNNA2	2.29483	-3.11348	0.000602086	0.0231155
CKM	2.21709	3.87927	0.000603184	0.0231302
LOXL4	1.52268	4.08307	0.000607915	0.0232288
AL359378.1	4.26854	-3.45103	0.000610222	0.0232894
PLEKHS1	1.79207	2.11619	0.000612465	0.0233474
MFAP4	1.05431	4.7497	0.000614105	0.0233548
LINC00862	2.03403	-1.38176	0.000620519	0.0235156
PPP4R3C	-3.79557	-1.093	0.000623858	0.0235868
HSPB7	1.91995	2.85971	0.000627083	0.023681
MT1M	-1.2281	1.00221	0.000629063	0.023728
MTCYBP18	-1.77367	-0.239151	0.000631274	0.0237836
CACNA1S	2.52543	0.396874	0.000636464	0.023915
LEMD1-AS1	1.61473	-2.74091	0.000636983	0.023915
TBX4	1.89842	1.18351	0.000640282	0.0239831
LEMD1	1.33527	2.24197	0.000643444	0.0240736
SCG2	1.27805	1.58419	0.000644367	0.0240802
PIP	3.21055	1.66813	0.000645938	0.0241111
EPHB1	1.53367	2.73548	0.000648814	0.0241484
SPEM2	-1.68203	-4.04044	0.000649184	0.0241484
MUC5B	2.97073	7.94322	0.000651586	0.0241878
AC104071.1	-2.77474	-3.56496	0.000651739	0.0241878
DLX2	1.42962	0.925267	0.000656625	0.0243411
THRAP3P1	1.8608	-4.01339	0.000658796	0.0243447
ITGB3	1.1767	1.16921	0.000659241	0.0243447
FGF10	1.87156	-0.612648	0.000659991	0.0243447
TMIGD2	-1.23781	-0.569537	0.000661117	0.0243447
AC087482.1	2.74462	-3.95433	0.000661119	0.0243447
AC011239.2	1.52703	-2.63082	0.000661246	0.0243447
AL513477.2	-1.09165	-2.37761	0.000665365	0.0244129
LIPC	1.4947	-0.374125	0.000669064	0.0244929
NRCAM	1.41114	5.07815	0.0006716	0.0245579
HIST1H3F	-1.06394	-2.38688	0.000679049	0.0247742
AC129926.1	-1.97059	-1.48956	0.000688259	0.0250536
AC012417.1	2.31041	-3.45509	0.000691345	0.0251129
TSPYL6	3.0105	-3.2548	0.000691527	0.0251129
AC008957.1	1.1939	-2.85012	0.000694954	0.0251837
LRRC4C	1.47997	-1.44489	0.000705164	0.0254535
CFAP61	1.16045	-1.16351	0.000707813	0.0255065
PRSS29P	-2.25252	-3.97279	0.000709227	0.025529
CCL21	1.69284	4.99291	0.000712182	0.0255559
AC023158.2	-2.18672	-3.87986	0.00071235	0.0255559
AC074044.1	-1.16339	-2.76662	0.000716642	0.0256814
MSLNL	-1.91078	-1.31007	0.000718588	0.0256941
GABRB2	-1.95183	-0.426574	0.000725637	0.0259174
CYYR1-AS1	1.76199	-3.04605	0.000728354	0.0259721
FBN2	1.73228	6.15195	0.000728776	0.0259721
LAMA1	1.69049	4.217	0.000731843	0.0260526
TEX48	1.47068	-3.78242	0.000738711	0.0261717
C12orf40	3.41884	-1.81791	0.000740931	0.0261742
SHANK1	1.21058	-0.252564	0.000742335	0.0261951
TNNI1	1.50241	4.21842	0.000745899	0.0262635
HTR3E	1.91431	-2.4043	0.000746764	0.0262653
PRM2	-3.45026	-3.72842	0.000749268	0.0263187
TRDC	-1.38368	0.744868	0.000749914	0.0263187
HIST1H4PS1	1.39159	-3.73076	0.000757006	0.0264247
FBXO40	2.22811	-2.14547	0.000758588	0.0264247
SHISA8	-1.62352	-0.860725	0.000759429	0.0264247
AL138960.1	2.21851	-4.12259	0.00075948	0.0264247
LINC02487	-1.96224	0.94453	0.000769725	0.0267195
AC116609.1	2.73919	-3.53528	0.000771391	0.0267195
ODAM	3.1779	2.69958	0.00077365	0.0267244
CXCR1	1.6455	1.3923	0.000774983	0.0267244
ASCL1	-1.85664	-1.27765	0.000775545	0.0267244
KIR3DL1	-1.65844	-3.17972	0.000789223	0.0270411
AC073488.1	2.5608	-1.43874	0.000789414	0.0270411
LINC01090	2.4321	-3.97966	0.000789761	0.0270411
AC073347.1	3.11542	0.715694	0.000791589	0.027075
ATCAY	2.08701	-1.69392	0.000794136	0.0271296
AL080312.1	-3.18522	-4.11269	0.000794866	0.0271296
APOBEC4	2.80967	-2.99447	0.000798014	0.0272083
SLC22A11	1.90785	-0.89153	0.000805037	0.0273479
OMG	1.27246	-1.18704	0.000807732	0.027395
CLGN	-1.54513	1.59349	0.000816726	0.0276152
AC104260.2	1.03601	-3.23565	0.000819953	0.0276931
AC121758.1	-1.95591	-3.43308	0.000821733	0.0276953
KRTAP11-1	3.63815	-2.46209	0.000822866	0.0277013
AP001046.1	-1.42865	-2.79329	0.000824126	0.0277013
RAX	-2.02614	-3.36765	0.000824483	0.0277013
WDR38	1.6079	-1.21705	0.000828065	0.0277721
AC133528.1	-1.12132	-2.09513	0.000832195	0.0278733
TRPA1	1.20271	0.591619	0.000838087	0.0280416
MTRNR2L8	-1.11752	-0.214429	0.00084141	0.0280946
SLITRK1	3.44078	-1.41247	0.000849587	0.028309
KRT9	1.71742	2.55568	0.000853212	0.0283683
CA3	1.70196	0.846714	0.000854776	0.0283683
RPL34P34	-1.42399	-2.87984	0.000856241	0.0283683
IL17RB	-1.04631	2.19007	0.00085642	0.0283683
HFM1	-1.59067	-2.76801	0.000856638	0.0283683
IL1R2	1.38252	5.38736	0.000858129	0.0283847
AADACL2-AS1	1.9704	-2.24417	0.000861431	0.0283847
LINC02335	4.6427	-3.74344	0.000862897	0.0283847
AP001189.1	1.08162	-2.26563	0.000863286	0.0283847
DOK6	1.12373	0.123529	0.000864521	0.0283964
AMD1P4	2.46244	-2.91252	0.000871289	0.0285896
LINC02028	-1.32936	-1.69286	0.000877654	0.0287356
FZD7	1.00945	5.36246	0.000880366	0.0287705
PVALB	1.84235	-1.03638	0.000887143	0.0289334
TTC3P1	1.01777	1.20936	0.000904395	0.0294199
AC005082.1	-1.64523	-0.929304	0.000905722	0.0294199
MIR421	1.6689	-4.05372	0.000906998	0.0294199
AC006557.1	-1.12171	-3.20909	0.000907232	0.0294199
C1orf87	2.88398	-2.45601	0.000914032	0.0295365
ARSF	-2.11201	-1.15526	0.000914783	0.0295365
PCDHA3	1.55337	-2.93219	0.000921009	0.0297078
FAM9C	3.4165	-1.81979	0.000927983	0.0299029
OTOR	3.83711	-2.92931	0.000933479	0.0300042
SEPT14P12	-1.06099	-3.14023	0.000933914	0.0300042
GLT1D1	1.07691	0.0606154	0.000938204	0.0300905
BHLHA15	1.1152	0.0119125	0.000938465	0.0300905
APOC3	-2.97769	-3.69975	0.000941581	0.0300987
ADAMTS19-AS1	2.98648	-4.00609	0.000947617	0.030204
TRGC2	-1.21724	0.19227	0.000950728	0.0302098
AC004034.1	1.47242	-1.06395	0.000951543	0.0302098
ASRGL1	-1.16379	2.32305	0.000952566	0.0302126
ZNF578	1.29689	-2.23832	0.000955036	0.0302612
AC023034.2	1.34116	-2.21195	0.000957924	0.030323
CYP4F32P	-2.85034	-0.161025	0.000963433	0.0304377
NPHS1	1.89403	-1.75665	0.000965927	0.0304867
FARP1-AS1	-1.48093	-3.41933	0.000968416	0.0305354
AP001360.1	2.60874	-2.6302	0.000971403	0.0305997
YPEL1	-1.04196	0.534391	0.000984662	0.0309268
SYT4	2.62299	-2.73611	0.000988737	0.0309945
IGSF10	1.54978	2.36001	0.00100007	0.0311732
FAM238B	3.39942	-2.50606	0.00100012	0.0311732
DPP10-AS1	-2.3165	-2.26642	0.00100032	0.0311732
VIT	1.52021	0.969232	0.00100093	0.0311732
ZC3H11B	1.38082	-3.09278	0.00100104	0.0311732
SALL4P2	2.50273	-2.99435	0.00100183	0.0311732
FAM218A	1.3414	-2.03352	0.00100216	0.0311732
PLAT	1.08895	7.14923	0.00100417	0.0312058
PCDHGA4	1.26176	0.443034	0.00100747	0.0312284
TRBV20OR9-2	-2.66343	-1.30617	0.00100909	0.0312381
RNU4-2	-1.47459	-1.7718	0.00101218	0.0313038
FAM43A	-1.04803	5.69547	0.00101421	0.0313368
AC016582.3	1.675	-1.84639	0.00101539	0.031343
LINC01714	2.95577	-3.5775	0.001024	0.0315162
AP001596.1	1.32534	-2.11329	0.0010249	0.0315162
SMPX	2.50305	0.941786	0.00102777	0.0315744
IL1RAPL2	1.73398	-2.41819	0.00103122	0.0316501
TUSC7	3.77508	-2.36401	0.00104187	0.0318862
TLE2	-1.0154	3.52541	0.00104493	0.0319235
AL627230.2	-1.10448	-1.91894	0.00104507	0.0319235
WNT5A-AS1	1.08637	0.410778	0.00104915	0.0319638
IGFBP1	-1.40064	-2.66313	0.0010493	0.0319638
LINC00392	3.23112	1.9534	0.00105196	0.0319638
GREM2	1.32243	-0.105783	0.00105285	0.0319638
TCF4-AS1	1.60688	-3.31744	0.00105332	0.0319638
AP001189.3	1.13879	-1.55494	0.00105824	0.0320528
ACTN2	2.24928	3.36813	0.00105836	0.0320528
B3GAT3P1	-1.04417	-2.85885	0.00106022	0.0320528
WDR97	-1.20801	0.907168	0.0010621	0.0320796
LCE2A	3.76215	0.523418	0.00106845	0.0321627
SPON1	1.03516	4.42538	0.00106884	0.0321627
AOC1	1.11836	1.89503	0.00107274	0.0322261
SLC16A8	-1.01387	0.332398	0.00107436	0.0322261
KLHL14	1.42413	-1.51789	0.0010781	0.0322909
TRDN	2.37647	1.7553	0.0010847	0.0324584
DNMT3L	2.59381	-2.90743	0.00108954	0.0325732
GSX2	-2.70121	-3.73033	0.00109768	0.0327861
LINC01228	2.55729	-2.96963	0.0011038	0.0329386
OTUD4P1	-1.27091	-2.5809	0.00111034	0.0330639
VIPR2	1.32619	-1.94262	0.00111066	0.0330639
SERPINC1	-1.12919	-2.75642	0.0011152	0.0331005
LMF1-AS1	1.24185	-2.67296	0.00111538	0.0331005
AC021744.1	-3.11177	-2.24528	0.00112157	0.0332537
KIR2DS4	-1.79705	-2.06445	0.00112309	0.0332683
Z99943.1	1.24141	-2.81995	0.00112553	0.0332795
PIRT	2.41788	-3.20981	0.00112831	0.033331
C5orf66-AS1	-1.34428	1.98717	0.00113475	0.0333991
AL359792.1	3.80145	-3.24967	0.0011398	0.0335172
CFAP65	2.13187	-1.39621	0.00115192	0.033812
ZNF626	1.0121	0.687036	0.00115446	0.0338557
AL138878.2	2.34331	-0.904637	0.00115612	0.0338738
AC012512.1	2.26268	-0.705556	0.00116326	0.0339599
FAR2P2	1.92457	-1.97459	0.00116433	0.0339599
MASP1	1.55356	3.46317	0.00116507	0.0339599
CHRM4	1.34443	-1.42864	0.00116537	0.0339599
RGN	1.21093	-0.813651	0.00116994	0.0340623
IZUMO2	2.45647	-3.0105	0.0011816	0.034278
LINC01500	-2.02911	-4.05164	0.00119198	0.0345173
CYP2A6	-1.77953	-1.40806	0.00119352	0.0345309
FAM107A	1.00026	1.6943	0.00119489	0.0345394
AQP7P1	1.86359	-3.12536	0.0011994	0.0346036
HSD17B3-AS1	1.66506	-3.8326	0.00120032	0.0346036
EPHX3	-1.406	4.9311	0.00120432	0.0346878
AC026333.4	-1.05415	-2.22995	0.00121532	0.0349735
PSG5	2.07342	-0.7918	0.0012248	0.0351837
CDHR4	1.67884	-1.01547	0.00123178	0.0353211
SORCS1	1.54842	-1.82704	0.00123362	0.0353427
UGT1A2P	1.90683	-3.35111	0.00124927	0.0356329
F7	-1.57401	-0.510479	0.00125141	0.0356396
AC107308.1	-1.36537	-3.2548	0.00125282	0.0356396
HHLA2	1.74268	-0.877736	0.00125667	0.0356681
HEPACAM	2.27181	-3.49709	0.0012571	0.0356681
ANXA13	-1.52622	-0.781092	0.00125713	0.0356681
LY6G6D	2.57024	-2.78129	0.00126755	0.0358691
AL157778.1	3.27302	-2.78025	0.00127094	0.0359161
C8orf86	3.14087	-3.55421	0.00127176	0.0359161
RPSAP7	-1.03807	-1.54288	0.00127255	0.0359161
LINC02313	1.78882	-3.21553	0.00127895	0.0360583
NDST4	3.27737	-3.60408	0.00128903	0.0361963
COLCA2	1.30338	1.77714	0.00128938	0.0361963
PAQR6	-1.10575	1.48172	0.00129718	0.0363255
HPSE2	1.58887	-1.86179	0.00130176	0.0363906
NELL1	1.9709	0.925791	0.00130379	0.0364158
KLHL30	1.38097	0.292436	0.0013061	0.0364488
OLFM3	3.44177	-2.61487	0.00131016	0.036487
PCDHB2	1.35766	2.21601	0.00131556	0.0365234
LRRC71	1.4339	-1.93693	0.0013185	0.0365737
LINC00668	1.95814	2.6169	0.00132134	0.0366118
SP5	1.80744	0.728325	0.00132214	0.0366118
SALL1	1.45863	1.005	0.00132809	0.0367135
AC004486.1	1.72349	-2.05174	0.00133373	0.0367967
NLGN4X	1.41992	2.2843	0.00134164	0.036932
C1orf61	1.52833	-0.779214	0.00134752	0.0370287
CHI3L1	1.20208	5.81856	0.0013543	0.0371835
TKTL1	2.40694	-0.0416555	0.00135753	0.0372088
LINC01887	1.95639	-3.05225	0.00136557	0.0372676
SLC22A31	1.72004	-0.0365633	0.00136568	0.0372676
CKMT2	1.27346	0.306381	0.00136617	0.0372676
AC138761.3	3.25239	-3.23966	0.00136832	0.0372676
ZAR1	-1.7237	-3.62036	0.00136935	0.0372676
DGKG	1.32635	2.80016	0.00137628	0.0374034
HTR2A	1.14728	-1.71613	0.00137737	0.0374034
FAM221A	-1.00683	1.97154	0.00137914	0.03742
AL513122.1	-2.27	-3.92012	0.00139135	0.0376878
ART1	1.64608	-4.11048	0.00139291	0.0376984
FOXD4L3	-2.00347	-3.96565	0.001396	0.0377173
SLC5A11	1.74435	-0.500338	0.00140242	0.0378289
LINC00525	-1.49696	-1.2511	0.00140665	0.0378798
LINC02432	-2.36113	1.06795	0.00141262	0.0380089
MT2P1	-1.17993	-0.27569	0.00141393	0.0380125
PYGM	1.30752	0.740274	0.00141924	0.0380677
AC055874.1	3.16628	-2.69811	0.00142052	0.0380677
MMP27	1.45408	-1.76047	0.0014232	0.0381031
AC100793.4	-1.5092	-3.21388	0.00142851	0.0381916
HOXB8	1.54834	-0.297825	0.00143976	0.0384508
AC090877.2	1.40222	-2.90226	0.00144575	0.0385151
STATH	2.90344	4.33433	0.0014499	0.0385938
RAB3B	1.54197	4.64201	0.00146226	0.0387176
AOX1	1.00368	1.86175	0.00146294	0.0387176
ZFHX4	-1.46349	3.66381	0.00146394	0.0387176
AL158211.4	-1.6098	-3.74907	0.00146414	0.0387176
IMPDH1P4	2.74429	-3.88527	0.00146946	0.0387948
AL133370.1	2.02896	-3.5019	0.0014711	0.0388062
UCP1	-2.17792	-0.679695	0.00147777	0.038912
NRN1	1.22886	3.80715	0.00147872	0.038912
IGLV3-12	2.1182	0.455371	0.00148317	0.0389742
PDE6A	-1.10102	-1.27531	0.00148638	0.0389742
RN7SL431P	1.62219	-3.24719	0.00148763	0.0389742
AC025569.1	1.54572	0.645691	0.00148772	0.0389742
TM4SF5	-1.82465	-4.11498	0.00148936	0.0389742
CA8	1.63568	0.646556	0.00149015	0.0389742
HRASLS2	1.58924	1.41267	0.00149074	0.0389742
AC211486.1	-1.48247	-2.65801	0.0014946	0.0390434
GRIA3	1.31337	1.0137	0.00149728	0.0390818
FRG2B	2.15337	-4.20267	0.00150351	0.0391794
SEMA3E	1.82141	-0.0995807	0.00150466	0.0391794
IFITM4P	-1.17233	-3.04222	0.00150675	0.0391866
PLA2G2A	1.55836	2.10806	0.00150737	0.0391866
HYDIN2	1.2352	-1.33486	0.00150913	0.0392009
ZYG11A	-1.28073	1.88056	0.00151671	0.0393539
POU3F4	-2.50096	-3.64065	0.0015206	0.0393539
THAP12P1	1.35295	-4.16386	0.0015209	0.0393539
CARD11	1.09978	4.29092	0.00152111	0.0393539
CSH2	-2.24548	-3.88023	0.00153017	0.0394728
CROCC2	1.7251	-2.14469	0.00153145	0.0394728
AARD	1.77654	-1.11906	0.00153182	0.0394728
AP002387.1	1.01314	2.18878	0.00153894	0.0396246
SRGAP3-AS2	2.5188	-2.37082	0.001545	0.0397174
AC026369.1	-1.37931	-2.23355	0.00155037	0.0397919
ZNF683	-1.34817	1.27303	0.00155598	0.0398559
AC024230.1	1.80111	-3.01599	0.00155675	0.0398559
TRIM49C	3.51674	-3.52795	0.00156418	0.0399876
CALHM3	1.85945	-1.80639	0.00156901	0.0400728
DENND6A-DT	-1.6292	-3.20988	0.00157	0.0400728
VSTM4	1.026	4.19482	0.00157366	0.0401346
PRAMEF20	2.75941	-3.92193	0.00157929	0.0402145
MTND6P4	-1.22464	-1.60102	0.00159181	0.0405016
AC103706.1	-1.04377	-0.852762	0.00160645	0.0408097
MYOM1	1.21005	1.27245	0.00161195	0.0409172
GDF5	1.32077	-1.29031	0.00162047	0.0410689
LINC01388	-1.85519	-3.83673	0.00162487	0.0411461
AC073316.2	1.3565	-3.61421	0.00162606	0.0411461
NRIP3	-1.01994	3.47939	0.00164724	0.0415515
AP000924.1	2.5956	-1.85499	0.00164906	0.041565
SGCG	1.48259	-0.710796	0.00166559	0.0418327
TSPAN18	1.18362	5.50918	0.00167004	0.0418327
ZNF66	1.17293	-1.27231	0.00167352	0.0418873
HELT	-2.467	-3.75755	0.00167483	0.0418876
SEC14L5	1.06248	0.201766	0.00167731	0.0419172
ASIC2	1.32645	-2.34081	0.0016787	0.0419195
LRRC37A11P	1.13655	-3.05601	0.00168549	0.0420032
SPIN2A	1.07629	-2.58914	0.00168596	0.0420032
TUBBP9	2.05936	-3.77709	0.00169004	0.0420724
CIB4	2.2211	-4.16548	0.0017174	0.0426548
AC022494.1	-1.94264	-4.09081	0.00171904	0.0426628
AC005077.2	1.52719	-2.80361	0.00172304	0.0427293
ELFN2	1.68979	0.199042	0.00173345	0.0428887
CTAGE9	-1.14038	-3.06033	0.00173859	0.0429829
DTNA	1.20717	2.32779	0.00174802	0.0431023
AC005332.7	-1.42416	-2.99739	0.00175	0.0431023
SIGLEC22P	1.3843	-3.46337	0.0017531	0.0431233
CABCOCO1	1.35409	-2.08782	0.00175362	0.0431233
AC091551.1	1.05422	-3.93698	0.00175648	0.0431608
AC123769.1	2.5791	-3.98473	0.00177015	0.0434305
PCP2	-1.10895	-0.740255	0.001783	0.0436134
MT1H	-1.26804	0.190487	0.00178741	0.0436397
AGAP12P	-1.34664	-1.20001	0.00178773	0.0436397
NR4A3	-1.20663	3.63815	0.00179379	0.0436937
C19orf84	1.36009	-0.630049	0.00179441	0.0436937
AC020658.4	-1.13854	-3.31757	0.00180429	0.0438351
FCGR3B	1.36527	1.38909	0.00183248	0.0443865
ATP13A5	2.36814	4.23266	0.00185846	0.044881
CST5	2.41292	-3.94477	0.00187292	0.0451593
AC090686.1	-1.00738	-3.05941	0.00187385	0.0451593
SEMA5A	1.02819	4.63267	0.00187421	0.0451593
KCNH6	1.78819	-2.70935	0.00187874	0.0452017
AC010457.1	1.90111	-1.43844	0.00189636	0.0455238
AL445483.1	1.08655	-1.96664	0.00190649	0.0456838
AP000553.2	-1.25251	-3.00808	0.00190738	0.0456838
PRDX2P1	1.81045	-3.69125	0.00193	0.0460537
ZNF385B	1.57166	0.728818	0.001931	0.0460537
EPHA6	-1.88994	0.0953574	0.00193532	0.0460823
DBX1	3.02798	-1.94753	0.0019434	0.0462405
FBXW10	1.36917	-2.30119	0.00195049	0.046296
Z97206.2	1.58848	-3.87659	0.00195146	0.046296
C6	1.99328	-2.64711	0.00195505	0.0463471
AC120036.3	1.64975	-2.46058	0.00196038	0.0464393
A3GALT2	-1.20596	-3.48987	0.00196819	0.0465901
DLX6-AS1	1.08326	1.83066	0.00198616	0.0468781
RNF212	-1.56709	2.54474	0.00198984	0.0468904
NRK	1.63081	-0.380849	0.00199273	0.0468904
CTAGE4	-1.11801	-1.40516	0.00199507	0.0468904
NKAIN2	1.72634	1.63544	0.00199581	0.0468904
AL365181.4	2.49029	-3.86213	0.00201415	0.0471491
QPCT	1.02445	3.02825	0.00201841	0.0471908
IFT74-AS1	-1.67332	-4.14373	0.0020214	0.0472189
FHL1	1.011	5.04858	0.00202254	0.0472189
SLC47A1	1.1105	2.28638	0.00202891	0.0472851
AL391256.1	2.01943	-4.05055	0.00202946	0.0472851
AL121758.1	1.15869	-2.92022	0.00202977	0.0472851
CCND2P1	-2.24432	-3.71659	0.00206134	0.0478824
AL023802.1	1.53048	-3.05458	0.00207174	0.0480893
PPP1R3A	2.38206	-2.59219	0.00208638	0.0483249
PCDHGB5	1.34032	1.17845	0.00210306	0.0486415
AL118508.2	-1.61204	-1.96185	0.0021086	0.0487331
IGKV2D-26	-1.90549	-3.40987	0.00211004	0.0487331
SLC25A47P1	2.12629	-3.86825	0.00214019	0.0492885
MIR4635	1.0642	-3.01387	0.00214198	0.0492947
B3GALT2	1.3219	-1.05866	0.0021507	0.0494601
HMGB3P22	-1.04671	-2.55796	0.00216894	0.0496518
TEX29	-1.11194	-0.746325	0.00216981	0.0496518
AC109635.4	3.33672	-4.0147	0.0021851	0.0499311
