# Supplementary material for: The Expression and Effection of MicroRNA-499a in High-Tobacco Exposed Head and Neck Squamous Cell Carcinoma: A Bioinformatic Analysis
Source: Front Oncol. 2019 Jul 31;9:678. doi: 10.3389/fonc.2019.00678 (PMC6685408; doi:10.3389/fonc.2019.00678)
Supplement: Supplementary file 8 [file Table_8.XLSX]

## Sheet: BP
Supplementary Table 8. The BP of GO enrichment analysis.
Term	Genes	Count	%	P value
GO:0030216~keratinocyte differentiation	LOR, S100A7, ANXA1, SPRR2G, KRT10, CERS3, SCEL, EPHA2, CRCT1, EVPL, SPRR1A, FLG, KRT16, SPRR1B, TGM1, SPRR3, CSTA, IVL	18	2.87081	4.10122e-10
GO:0008544~epidermis development	KLK7, S100A7, SPRR2G, GRHL3, GRHL1, SCEL, EVPL, KRT17, CST6, ATP2A2, SPRR1A, KRT16, SPRR1B, SPRR3, ZNF750, CALML5, FABP5, EMP1	18	2.87081	2.58958e-09
GO:0031424~keratinization	LOR, KAZN, SPRR2G, EVPL, KRT17, SPRR1A, KRT16, SPRR1B, PPL, CNFN, TGM1, SPRR3, IVL, ABCA12	14	2.23285	3.87379e-09
GO:0098609~cell-cell adhesion	ABI1, HSPA1A, PDXDC1, SLK, PPL, FAM129B, CEACAM1, MYO6, LAD1, TRIM29, BAIAP2, PKN2, S100A11, EPHA2, ANXA2, MARK2, EIF4G2, TJP1, EVPL, EPB41L1, CGN, TACSTD2, USO1, DNAJB1, ERC1, RAB10, GIGYF2, EPS8L2, EPS8L1	29	4.6252	1.33591e-07
GO:0010951~negative regulation of endopeptidase activity	SPINT1, SERPINI1, A2ML1, WFDC12, SERPINB6, SERPINB5, SERPINB8, SERPINB7, PI3, CSTB, SERPINB1, ITIH5, SERPINB11, SERPINB4, SERPINB3, CSTA, WFDC5	17	2.71132	2.84139e-06
GO:0018149~peptide cross-linking	LOR, EVPL, CRCT1, SPRR1A, SPRR1B, TGM1, ANXA1, SPRR3, SPRR2G, CSTA, IVL	11	1.75439	5.08063e-06
GO:0061436~establishment of skin barrier	FLG, KRT16, ALOX12B, GRHL3, GRHL1, TMEM79, ABCA12	7	1.11643	1.81965e-05
GO:0035023~regulation of Rho protein signal transduction	ARHGEF3, TIAM1, PLEKHG6, PLEKHG5, RAF1, ITSN2, EPS8L2, ARHGEF10L, EPS8L1, ALS2CL, FARP2	11	1.75439	0.000366459
GO:0032496~response to lipopolysaccharide	CXCL1, S100A8, S100A7, TNFRSF25, RPS6KB1, CXCL6, S100A14, IFNAR1, SOD2, FOS, TJP1, ADM, JUN, JUND, CASP1, AKIRIN2	16	2.55183	0.000419989
GO:0016266~O-glycan processing	MUC1, GALNT3, B3GNT8, GCNT3, MUC21, GALNT5, MUC20, MUC4, MUC16	9	1.43541	0.000837154
GO:0070372~regulation of ERK1 and ERK2 cascade	FAM83D, LYN, TIAM1, RASGRP1, CEACAM1, EPHA2	6	0.956938	0.00126696
GO:0016477~cell migration	ARC, TSPAN1, AVL9, WWC1, RPS6KB1, EPHA2, HES1, JUP, FAM83D, CUL3, SDC1, NDEL1, TIAM1, CSK, CEACAM1	15	2.39234	0.00199499
GO:0010466~negative regulation of peptidase activity	CSTB, SERPINB4, SERPINB3, CSTA, ECM1	5	0.797448	0.00210049
GO:0060670~branching involved in labyrinthine layer morphogenesis	ADM, GRB2, SPINT1, FZD5	4	0.637959	0.00270721
GO:0043547~positive regulation of GTPase activity	ERBB3, GRB2, CYTH2, ITSN2, ARFGEF2, DENND2C, MYO9A, RGL2, RASAL1, GBF1, GRIN2D, RASGRP1, PLEKHG6, PLEKHG5, ARHGEF10L, ALS2CL, ARHGEF3, S100A10, PSD4, GRHL3, HERC2, RGS16, ARHGAP23, FARP2, ARHGAP32, NDEL1, ADAP2, ACAP3, RGS2, JUN, ARAP2, EPS8L2, EPS8L1	33	5.26316	0.00280364
GO:0042335~cuticle development	DUOX2, DUOX1, TMEM79	3	0.478469	0.00329157
GO:0051591~response to cAMP	FOS, SDC1, DUSP1, JUN, JUND, DUOX2, DUOX1	7	1.11643	0.00414518
GO:0048208~COPII vesicle coating	CUL3, SEC24A, USO1, TGFA, CTSC, NAPA, SEC24C, NSF	8	1.27592	0.00417624
GO:0010634~positive regulation of epithelial cell migration	HYAL1, HIF1A, RREB1, JUN, RAB11A, RAB25	6	0.956938	0.00454041
GO:0010941~regulation of cell death	JUN, JUND, HSPA1A, HSPA1B	4	0.637959	0.00505785
GO:0042060~wound healing	MAP3K5, SDC1, S100A8, EPPK1, ERBB3, SPRR3, TGFA, RAF1, GRHL3	9	1.43541	0.00529905
GO:0045087~innate immune response	FRK, IL36G, S100A8, S100A7, S100A9, NLRX1, LGR4, SEC14L1, APOBEC3A, NOD2, MAP3K5, PGLYRP4, RNASE7, VNN1, CSK, DEFB1, AKIRIN2, LYN, ANXA1, IL36RN, S100A12, LCN2, APOL1, KRT16, UBC, PRDM1	26	4.14673	0.0055364
GO:0070370~cellular heat acclimation	HSPA6, HSPA1A, HSPA1B	3	0.478469	0.00643692
GO:0050830~defense response to Gram-positive bacterium	HIST1H2BD, ADM, PGLYRP4, HIST1H2BK, HIST2H2BE, RNASE7, C10ORF99, DEFB1, EPHA2	9	1.43541	0.00761276
GO:0009636~response to toxic substance	FOS, SDC1, NUPR1, LYN, SLC6A14, CDH1, RPS6KB1, AHR, MPST	9	1.43541	0.00761276
GO:0002526~acute inflammatory response	S100A8, NUPR1, VNN1, DEFB1	4	0.637959	0.00833997
GO:1902176~negative regulation of oxidative stress-induced intrinsic apoptotic signaling pathway	NOL3, HSPB1, VNN1, SOD2	4	0.637959	0.0103535
GO:0045055~regulated exocytosis	DNAJC5, RAB11FIP1, TMEM79, ABCA12	4	0.637959	0.0126242
GO:0051592~response to calcium ion	TNNT2, ANXA7, SDC1, S100A16, DUSP1, ANXA11, AQP3	7	1.11643	0.0128002
GO:0001666~response to hypoxia	EGR1, MUC1, NOL3, RAF1, DDIT4, SOD2, SLC11A2, MTHFR, HIF1A, ADM, ABAT, CASP1, DPP4	13	2.07337	0.0132786
GO:0061418~regulation of transcription from RNA polymerase II promoter in response to hypoxia	BACH1, EGR1, HIF1A, HIF1AN, UBC	5	0.797448	0.0135113
GO:0051092~positive regulation of NF-kappaB transcription factor activity	NOD2, S100A8, S100A9, UBC, PRKCH, HSPA1A, HSPA1B, ERC1, CLOCK, TRADD, S100A12	11	1.75439	0.01412
GO:0030182~neuron differentiation	IER2, HDAC5, CDK5R1, HIPK1, NAPA, FZD5, MBD1, EPHA2, DDIT4	9	1.43541	0.014415
GO:0032012~regulation of ARF protein signal transduction	GBF1, PSD4, CYTH2, ARFGEF2	4	0.637959	0.0151568
GO:0016241~regulation of macroautophagy	ATP6V0C, CDK5R1, EXOC7, ATP6V0A1, ATP6V0D1, VPS26A	6	0.956938	0.0153873
GO:0019731~antibacterial humoral response	HIST1H2BD, ADM, HIST1H2BK, HIST2H2BE, RNASE7, DEFB1	6	0.956938	0.0153873
GO:0035556~intracellular signal transduction	ZFP36, CXCL1, ARHGEF3, SGK1, NUAK2, PKN2, RAF1, PRKCH, ARFGEF2, SDCBP2, MYO9A, RGL2, MARK2, WSB1, MAST4, RASAL1, NOD2, DUSP1, PLCH2, PLCD3, DEPTOR, HSPB1, DEDD2	23	3.66826	0.0173927
GO:0006508~proteolysis	PREP, MASP1, UBE3A, ADAMTSL4, KLK11, CPA3, KLK10, CASP1, KLK14, DPP4, KLK13, KLK7, KLK8, CAPNS2, CLCA4, NPEPPS, TMPRSS4, GGT6, NDEL1, TMPRSS11E, CAPN14, PRSS27, TMPRSS11A, LTA4H, CTSC, FBXL6, PRSS22	27	4.30622	0.0180843
GO:0001525~angiogenesis	SLC12A6, S100A7, IL18, FZD5, ECM1, ANXA2, CXCL17, TYMP, HIF1A, NUS1, JUN, PLCD3, TGFA, ZC3H12A, CEACAM1	15	2.39234	0.0182843
GO:0031668~cellular response to extracellular stimulus	FOS, CDKN2B, LYN, ADNP	4	0.637959	0.0210196
GO:0006887~exocytosis	EXOC7, VAMP5, SYT8, DNAJC5, VMP1, ARFGEF2, SYTL1, NSF	8	1.27592	0.0212659
GO:0042127~regulation of cell proliferation	JUP, SGK1, TRNP1, TNFRSF25, ERBB3, FA2H, JUN, JUND, ANXA1, PLCD3, S100A11, CXCL6, CSK	13	2.07337	0.0222653
GO:0006892~post-Golgi vesicle-mediated transport	STX4, SCAMP2, GBF1, VAMP8	4	0.637959	0.0243526
GO:0034220~ion transmembrane transport	S100A6, SGK1, CLCA4, RAF1, AQP3, TPCN1, ATP13A4, ATP6V0C, ATP2A2, GRIN2D, UBC, ATP6V0A1, ATP6V0D1, ANO9	14	2.23285	0.0248263
GO:0006915~apoptotic process	S100A8, GSDMA, NUAK2, TNFRSF25, ADAMTSL4, S100A9, RPS6KB1, PDCD4, BNIPL, SLK, DYNLL1, TIAM1, BOK, COMP, MAP3K9, ZC3H12A, CASP1, DHCR24, SGK1, PTPRH, PKN2, RAF1, S100A14, AHR, TRADD, LCN2, ALOX15B, CTSC, PPP1R15A	29	4.6252	0.0268177
GO:0086036~regulation of cardiac muscle cell membrane potential	ATP2A2, SLC8B1, EHD3	3	0.478469	0.0274753
GO:0007265~Ras protein signal transduction	RREB1, GRB2, RASGRP1, JUN, SHOC2, RGL2, DHCR24	7	1.11643	0.0297266
GO:0034332~adherens junction organization	JUP, CTNND1, CDH1, CSK, NUMBL	5	0.797448	0.0344618
GO:0034605~cellular response to heat	LYN, HSPA6, HSPA1A, HSPA1B, SLC52A3	5	0.797448	0.0344618
GO:0001960~negative regulation of cytokine-mediated signaling pathway	IL1RN, ECM1, IL36RN	3	0.478469	0.0345519
GO:0050665~hydrogen peroxide biosynthetic process	DUOX2, DUOX1, SOD2	3	0.478469	0.0345519
GO:0051056~regulation of small GTPase mediated signal transduction	ARHGEF3, ARHGAP32, TIAM1, RALGAPB, PLEKHG5, RHOV, MYO9A, ARAP2, ARHGAP23, RHOG	10	1.5949	0.036571
GO:0006695~cholesterol biosynthetic process	TM7SF2, MSMO1, MVD, MVK, DHCR24	5	0.797448	0.0375309
GO:0045766~positive regulation of angiogenesis	HYAL1, SASH1, HIF1A, ADM, HIPK1, LRG1, HSPB1, ZC3H12A, ECM1	9	1.43541	0.0396189
GO:0006869~lipid transport	APOL2, OSBPL2, APOL1, GM2A, TMEM30B, ANO9, ABCA12	7	1.11643	0.0420203
GO:0045616~regulation of keratinocyte differentiation	ZFP36, GRHL1, AQP3	3	0.478469	0.0422469
GO:0060674~placenta blood vessel development	ITGB8, SPINT1, ARID1A	3	0.478469	0.0422469
GO:0016126~sterol biosynthetic process	TM7SF2, MSMO1, CYB5R2	3	0.478469	0.0422469
GO:2001214~positive regulation of vasculogenesis	ADM, HIF1AN, CEACAM1	3	0.478469	0.0422469
GO:0090084~negative regulation of inclusion body assembly	HSPA1A, HSPA1B, DNAJB1	3	0.478469	0.0422469
GO:0006888~ER to Golgi vesicle-mediated transport	CUL3, RAB2A, SEC24A, GBF1, DYNLL1, USO1, TGFA, CTSC, NAPA, SEC24C, NSF	11	1.75439	0.0433309
GO:0051259~protein oligomerization	NOD2, NOL3, BOK, RASGRP1, CHP1, ZC3H12A	6	0.956938	0.0445164
GO:0007507~heart development	EIF4G2, ADAP2, ADM, HEXIM1, ERBB3, TRPS1, NCOA6, HOPX, RAF1, FGF12, MBD1, SOD2	12	1.91388	0.0446049
GO:0007010~cytoskeleton organization	LOR, ABLIM1, MAST4, ARC, KRT6B, ZMYM4, KRT16, PPL, OBSL1, GAN, KRT4	11	1.75439	0.0448824
GO:0036152~phosphatidylethanolamine acyl-chain remodeling	PLBD1, LPCAT3, PLA2G4E, LPCAT4	4	0.637959	0.0449958
GO:0006906~vesicle fusion	VAMP8, VAMP5, SYT8, LRMP, EEA1, SYTL1	6	0.956938	0.0473552
GO:0090630~activation of GTPase activity	NDEL1, TBC1D8, TIAM1, RASGRP1, RALGAPB, RHOG, EPHA2	7	1.11643	0.0492087
GO:0051090~regulation of sequence-specific DNA binding transcription factor activity	USP7, FOS, SGK1, JUN	4	0.637959	0.0498998
GO:0002227~innate immune response in mucosa	HIST1H2BD, HIST1H2BK, HIST2H2BE, DEFB1	4	0.637959	0.0498998

## Sheet: CC
Supplementary Table 8. The CC of GO enrichment analysis.
Term	Genes	Count	%	P value
GO:0070062~extracellular exosome	LYPD2, S100A6, CADM4, TSPAN1, S100A8, S100A7, IL18, S100A9, ITSN2, UXS1, GOT2, CUL3, WWP2, VPS13D, SBSN, RNASE7, PLS1, VNN1, DNAJC5, RAB25, RAB27B, MYO6, SCAMP2, LAD1, CLCA4, RBL2, RREB1, CYSRT1, BAIAP2, CHP1, KRT10, LYPLA1, NPEPPS, GLTP, SCEL, NEBL, PGM2, JUP, LYNX1, KRT17, CST6, RHCG, ALOX15B, KRT16, VAMP8, TACSTD2, VAMP5, CSTB, HSPB1, ABAT, MVK, PSCA, CSTA, RAB10, EPS8L2, VPS26A, EPS8L1, MPST,…	192	30.622	5.78351e-26
GO:0001533~cornified envelope	KAZN, LOR, ANXA1, SPRR2G, SCEL, CRCT1, EVPL, CST6, SPRR1A, SPRR1B, CNFN, TGM1, SPRR3, CSTA, IVL	15	2.39234	1.07647e-10
GO:0005913~cell-cell adherens junction	CADM4, LMO7, CTNND1, HSPA1A, CDH1, ABI1, HSPA1B, PDXDC1, SLK, PPL, SMAGP, FAM129B, MYO6, LYN, LAD1, BAIAP2, TRIM29, ANXA1, S100A11, PKN2, EPHA2, ANXA2, MARK2, JUP, EIF4G2, TJP1, EPB41L1, EVPL, CGN, USO1, DNAJB1, ERC1, RAB10, EPS8L2, GIGYF2, EPS8L1	36	5.74163	4.00519e-10
GO:0005737~cytoplasm	KIFC2, S100A6, S100A7, ITSN2, AQP3, HIST1H2BK, WWP2, TRAK1, PLS1, SDR9C7, PITX1, IBTK, ARC, CAPNS2, RREB1, PTPRH, KRT10, PARP10, SCEL, GLTP, FARP2, JUP, HES1, FAAP100, CRCT1, KRT17, ASCC3, ALOX15B, PRDM1, EPS8L2, EPS8L1, KAZN, CDK5R1, GSDMC, HSPA1A, HSPA1B, DIDO1, KRT24, SLC11A2, HEXIM1, DUSP16, OBSL1, FAM162A, ARHGEF10L, S100A16, C15ORF39, IL1RN, S100A11, PTPN13, NXF1, ENGASE, S100A14, S100A12, …	230	36.6826	3.65816e-08
GO:0005829~cytosol	S100A6, S100A8, AP1G1, S100A7, IL18, S100A9, EIF5B, CNOT1, RPS6KB1, ITPKC, ZNRF1, HOOK1, CUL3, MAP3K5, CDKN2B, GBF1, TIAM1, NT5C2, PUM1, ASPG, CAPNS2, MYO6, BAIAP2, CHP1, LYPLA1, NPEPPS, GLTP, DDIT4, FARP2, PGM2, JUP, TNNT2, HIF1A, NDEL1, ALOX15B, VAMP8, TACSTD2, JUN, USO1, CLIP1, HSPB1, MVK, VPS26A, SEC61G, MPST, CDK5R1, MVD, GSDMA, GRB2, GNE, GSDMC, HSPA1A, NAPA, HSPA1B, ARFGEF2, MYO9A, WDR45B,…	155	24.7209	7.32832e-07
GO:0005615~extracellular space	SLURP1, LYPD3, S100A8, MASP1, IL18, S100A9, CNOT1, FGF12, HIST1H2BK, TGFA, KLK11, CPA3, CEACAM6, KLK14, KLK13, HYAL1, STX4, ADNP, SPINT1, C10ORF99, KRT10, SERPINB6, CST6, ADM, PLEKHH3, SERPINB5, TACSTD2, HIST2H2BE, SERPINB8, SERPINB7, UBC, CSTB, HSPB1, SERPINB1, CTSC, SERPINB4, SERPINB3, CSTA, CXCL1, IL36G, SORD, ERBB3, PLBD1, CXCL6, ITM2B, FBRS, LRG1, COMP, MSLN, SERPINB11, DEFB1, QSOX1, MTMR4, …	75	11.9617	4.58006e-06
GO:0048471~perinuclear region of cytoplasm	GALNT3, CDK5R1, S100A6, TSPAN1, SEC24A, GSDMA, MAL2, WWC1, HSPA1A, RPS6KB1, CDH1, HSPA1B, ARFGEF2, SPINK5, SLC11A2, SLK, HIF1AN, PLEKHG5, TGFA, BCL3, OBSL1, RAB11A, SEC24C, EHD3, EPN3, STX4, MYO6, LYN, PKN2, FZD5, SLC9A3R1, S100A14, ANXA2, ATP2A2, VAMP8, EIF4A2, USO1, VAMP5, FBXL5, TMEM184A, DCUN1D3	41	6.53907	2.85986e-05
GO:0016020~membrane	TSPAN1, AP1G1, CNOT1, ZNRF1, CUL3, GBF1, PGLYRP4, CLK3, WWP2, DNAJC5, IBTK, MYO6, DUOXA2, DUOXA1, PSD4, KRT10, FIBCD1, LPCAT3, GLTP, LPCAT4, MARK2, UNC13D, AQR, ALOX15B, TACSTD2, ASCC3, VAMP8, USO1, GIGYF2, EMP1, SEC61G, ACAA1, CDK5R1, GCNT3, KATNB1, NAPA, ARFGEF2, SLC11A2, ERO1A, MSLN, TMEM30A, SPPL3, MUC4, APOL2, ATP2A2, TM7SF2, CYB5R2, RAB5B, ACOX3, FOS, DYNLL1, BOK, NIPAL2, ATP6V0D1, DPP4, CE…	103	16.4274	9.71591e-05
GO:0031982~vesicle	MUC1, TSPAN1, SLC6A14, ANXA1, SLC9A3R1, ANXA2, MUC4, NOD2, VAMP8, RAB11A, SERPINB3, VPS26A, EPS8L2, MUC16	14	2.23285	0.000260077
GO:0005789~endoplasmic reticulum membrane	TM7SF2, CYB5R2, SEC24A, LRRC8B, SGPP2, CYP4F22, TTC9, CERS3, SPINK5, ANXA7, TMEM147, AGPAT5, ERO1A, SLC35D1, BOK, TMEM33, RASGRP1, TGFA, SDR16C5, ELOVL6, SEC24C, IFNGR2, RHOG, DHCR24, RAB2A, REEP6, TMC6, SGK1, TMC8, MSMO1, DUOXA2, DUOXA1, FA2H, SMIM14, DHRS9, CYB5A, LPCAT3, LPCAT4, APOL2, ERP44, ARHGAP32, NUS1, ATP2A2, LRMP, RAB10, PPP1R15A, SEC61G, SLC27A4	48	7.6555	0.00033259
GO:0005856~cytoskeleton	KAZN, MPZL2, S100A8, S100A9, ABI1, NOD2, PPL, ZC3H12A, DHCR24, EPPK1, FILIP1, BAIAP2, MYO1E, PTPN13, GAN, FARP2, TRADD, S100A12, JUP, EVPL, EPB41L1, PLEKHH3, KRT16, ALOX15B, HSPB1	25	3.98724	0.00105324
GO:0019897~extrinsic component of plasma membrane	EPN3, S100A10, EEA1, PRSS22, SYTL1, ANXA2	6	0.956938	0.00107672
GO:0016324~apical plasma membrane	MUC1, CLCA4, MAL2, ERBB3, DUOX2, MUC20, ANXA1, DUOX1, LMO7, SLC9A3R1, MREG, SLC52A3, SLC11A2, TJP1, RHCG, SLC26A9, ATP6V0D1, RAB27B, CEACAM1, DPP4, TMEM30A	21	3.34928	0.00130847
GO:0055037~recycling endosome	SLC11A2, UNC13D, AP1G1, VAMP8, AVL9, RAB11A, EEA1, RAB10, ARFGEF2, RAB11FIP1, MYO5B	11	1.75439	0.00298711
GO:0000139~Golgi membrane	GALNT3, SLC9A8, GCNT3, SEC24A, AP1G1, FUT6, GALNT5, CYTH2, NAPA, ITM2B, ARFGEF2, CUL3, B3GNT8, MALL, GBF1, BOK, RASGRP1, TGFA, SEC24C, IFNGR2, NSF, DHCR24, RAB2A, MAN1A2, CHP1, FZD5, ST6GALNAC1, ARHGAP32, ZDHHC13, USO1, CTSC, ERC1, RAB10	33	5.26316	0.00326729
GO:0005911~cell-cell junction	GRB2, MYO1E, CTNND1, PRKCH, AQP3, ANXA2, JUP, PCDH1, EPB41L1, TIAM1, PLEKHG5, CSK, RAB10, CEACAM1	14	2.23285	0.00395863
GO:0042470~melanosome	RAB2A, RAB5B, TMEM33, ANXA11, ATP6V0A1, DNAJC5, RAB27B, MREG, SYTL1, ANXA2	10	1.5949	0.00541108
GO:0097209~epidermal lamellar body	KLK7, SPINK5, ABCA12	3	0.478469	0.00599169
GO:0045111~intermediate filament cytoskeleton	FAAP100, EVPL, CLK3, TRIM29, PKN2, KRT4, KRT24	7	1.11643	0.00640728
GO:0005886~plasma membrane	LYPD2, SLC9A8, SPATA20, TSPAN1, S100A8, LYPD5, PLXNA2, S100A9, SYT8, SLC52A3, AQP3, GOT2, MALL, TIAM1, KCNK7, GRIN2D, ZNF185, CSF3R, VNN1, DNAJC5, SLC8B1, HCAR2, SLC12A6, ARC, CAPNS2, MYO6, CLCA4, DUOXA1, BAIAP2, PSD4, CHP1, NPEPPS, ANKRD13A, MARK2, JUP, LYNX1, RHCG, LPAR5, ALOX15B, VAMP8, VAMP5, HSPB1, TMEM184A, PSCA, DCUN1D3, RAB10, EPS8L2, EMP1, CDK5R1, GSDMA, GRB2, ERBB3, GSDMC, KATNB1, PAQR5…	160	25.5183	0.00641165
GO:0030057~desmosome	KAZN, JUP, EVPL, PPL, DSC1	5	0.797448	0.00685993
GO:0016328~lateral plasma membrane	JUP, TACSTD2, ERBB3, ANXA1, CDH1, CEACAM1, MARK2	7	1.11643	0.00703267
GO:0030659~cytoplasmic vesicle membrane	AP1G1, ZDHHC13, ANXA1, SMAGP, VAMP5, CLIP1, RAB11A, TMEM184A, RAB10, IFNGR2, MYO5B	11	1.75439	0.00778144
GO:0031225~anchored component of membrane	LYPD2, LYNX1, LYPD5, CD177, MSLN, CEACAM7, CEACAM6, VNN1, PSCA, CEACAM5	10	1.5949	0.0110366
GO:0005882~intermediate filament	KRT6C, JUP, KRT80, KRT17, FLG, KRT16, CLIP1, KRT10, KRT4, KRT24	10	1.5949	0.0110366
GO:0005794~Golgi apparatus	GALNT3, SLC9A8, AP1G1, GRB2, FUT6, ITM2B, SEC14L1, PDXDC1, CUL3, GBF1, BOK, RASGRP1, MSLN, OBSL1, RAB11A, KLK11, FUT2, QSOX1, TMEM30A, USP32, RAB2A, TMC6, TMC8, SCAMP2, MYO6, MAN1A2, LYN, RAF1, PARP10, GRHL1, NAPRT, ST6GALNAC1, HDAC5, ASCC3, HSPB8, ZDHHC13, USO1, VAMP5, ATP6V0A1, RAB10, PPP1R15A	41	6.53907	0.0142831
GO:0005768~endosome	STX4, ARC, RAB5B, GRB2, ANXA1, VPS37B, CDH1, ZNRF1, TPCN1, ANXA2, CCDC120, CLIP1, TMEM184A, RAB10, VPS26A	15	2.39234	0.0149361
GO:0019898~extrinsic component of membrane	EPB41L1, ALOX15B, VPS13D, ANXA1, NBEAL2, WDR45B, FARP2, MUC16	8	1.27592	0.0167514
GO:0005765~lysosomal membrane	SPPL3, RAB2A, MYO6, TSPAN1, AP1G1, TPCN1, ANXA2, ATP6V0C, SLC11A2, VAMP8, UBC, DNAJC5, ATP6V0D1, NSF, PLA2G4E, TMEM79, DPP4	17	2.71132	0.0168473
GO:0043231~intracellular membrane-bounded organelle	FRK, CDK5R1, AP1G1, SULT2B1, CNOT1, ITM2B, PDXDC1, ERO1A, ZNF750, QSOX1, SPPL3, EPN3, SCAMP2, CYB5A, GRHL1, SLC9A3R1, USF2, ATP13A4, TRIM33, FLG, ZDHHC13, NCOA6, ATP6V0A1, VPS26A, RAB11FIP1, CLOCK, CROT, ACAA1	28	4.46571	0.0247381
GO:0005783~endoplasmic reticulum	TM7SF2, S100A7, SGPP2, CPEB4, SULT2B1, ABI1, CERS3, SPINK5, CPED1, STAU1, TMEM50B, FOS, ERO1A, BOK, TMEM33, ELOVL6, VMP1, IFNGR2, NBEAL2, TMEM30A, DHCR24, KLK6, TMC6, CES2, TMC8, MSMO1, MAN1A2, PIK3C2B, FA2H, SMIM14, CHP1, LPCAT4, ATP2A2, ZDHHC13, USO1, CEMIP, PPP1R15A, SLC27A4	38	6.06061	0.0289594
GO:0030139~endocytic vesicle	MYO6, RAB5B, PIK3C2B, PLEKHG5, EHD3, DPP4	6	0.956938	0.0298831
GO:0005915~zonula adherens	JUP, PLEKHA7, CTNND1	3	0.478469	0.0322907
GO:0033179~proton-transporting V-type ATPase, V0 domain	ATP6V0C, ATP6V0A1, ATP6V0D1	3	0.478469	0.0322907
GO:0016323~basolateral plasma membrane	SLC12A6, STX4, TJP1, NOD2, CDH16, RHCG, ERBB3, ANXA1, TGFA, CEACAM5, AQP3, ANXA2	12	1.91388	0.0323446
GO:0030027~lamellipodium	ABLIM1, STX4, PLEKHG5, PKN2, CTNND1, PTPN13, CDH1, ABI1, ARPIN, DPP4, EPHA2	11	1.75439	0.0352242
GO:0043197~dendritic spine	CDK5R1, ARC, STX4, ARHGAP32, TIAM1, BAIAP2, CTNND1, ARFGEF2	8	1.27592	0.0433028
GO:0043296~apical junction complex	TJP1, PKN2, CDH1	3	0.478469	0.0472795
GO:0030665~clathrin-coated vesicle membrane	MYO6, AP1G1, CEMIP	3	0.478469	0.0472795

## Sheet: MF
Supplementary Table 8. The MF of GO enrichment analysis.
Term	Genes	Count	%	P value
GO:0098641~cadherin binding involved in cell-cell adhesion	CTNND1, CDH1, ABI1, HSPA1A, HSPA1B, PDXDC1, SLK, PPL, FAM129B, MYO6, LAD1, TRIM29, BAIAP2, ANXA1, PKN2, S100A11, EPHA2, ANXA2, MARK2, JUP, EIF4G2, TJP1, EVPL, EPB41L1, CGN, USO1, DNAJB1, ERC1, RAB10, GIGYF2, EPS8L2, EPS8L1	32	5.10367	1.64309e-08
GO:0004867~serine-type endopeptidase inhibitor activity	SPINT1, SERPINI1, SPINK5, A2ML1, SPINK7, WFDC12, SERPINB6, SERPINB5, SERPINB8, SERPINB7, PI3, SERPINB1, ITIH5, SERPINB11, SERPINB4, SERPINB3, WFDC5	17	2.71132	1.52967e-07
GO:0005515~protein binding	S100A6, MASP1, S100A8, S100A7, S100A9, ITSN2, ZNRF1, HOOK1, CUL3, TMEM147, MAP3K5, MALL, GBF1, CLK3, WWP2, GRIN2D, MAP3K9, TRAK1, NT5C2, RAB25, RAB27B, PITX1, PTPRH, FAM192A, ARPIN, PARP10, SCEL, GLTP, MARK2, JUP, HES1, PGM2, LETM1, FAAP100, CRCT1, AQR, UNC13D, KRT17, KRT16, CGN, ASCC3, TACSTD2, JUN, FBXL5, PRDM1, RAB10, EPS8L1, ACAA1, KAZN, CDK5R1, ERBB3, HSPA1A, HSPA1B, ARFGEF2, MYO9A, SLC11A2,…	351	55.9809	4.61542e-06
GO:0048306~calcium-dependent protein binding	ANXA7, S100A6, MASP1, ANXA11, ANXA1, SYT8, S100A11, CHP1, VPS37B, CPNE3, ANXA2	11	1.75439	2.22169e-05
GO:0042623~ATPase activity, coupled	MYO1E, PEX6, HSPA6, HSPA1A, HSPA1B, NSF	6	0.956938	2.85255e-05
GO:0002020~protease binding	LCN2, CST6, SERPINB6, COMP, ADAMTSL4, CSTB, UBC, SERPINB4, SERPINB3, CSTA, ECM1, DPP4, ANXA2	13	2.07337	0.000155983
GO:0005509~calcium ion binding	GALNT3, S100A6, CDK5R1, S100A8, MASP1, S100A7, S100A9, DUOX2, SYT8, DUOX1, CDH1, ITSN2, ANXA7, PCDH1, RASGRP1, COMP, PLCH2, PLS1, CALML5, USP32, EHD3, CAPNS2, NOL3, S100A16, MAN1A2, ANXA1, S100A11, S100A10, CELSR3, CHP1, S100A14, PADI1, ANXA2, S100A12, LETM1, ATP2A2, CDH16, ALOX15B, FLG, CAPN14, ANXA11, S100A7A, DSC1, SYTL1	44	7.01754	0.000212688
GO:0030674~protein binding, bridging	TNNT2, LOR, ADAP2, EVPL, SPRR1A, SPRR1B, ANXA1, WWC1, BCL3, CSTA, IVL	11	1.75439	0.000262553
GO:0005089~Rho guanyl-nucleotide exchange factor activity	ARHGEF3, TIAM1, PLEKHG6, PLEKHG5, ITSN2, EPS8L2, ARHGEF10L, EPS8L1, ALS2CL, FARP2, RGL2	11	1.75439	0.000262553
GO:0044548~S100 protein binding	S100A6, ATP2A2, ANXA11, S100A11, ANXA2	5	0.797448	0.00073062
GO:0005198~structural molecule activity	LOR, KRT6C, LAD1, ANXA1, SPRR2G, KRT24, JUP, KRT80, EVPL, EPB41L1, CRCT1, KRT17, SPRR1A, FLG, KRT16, SPRR1B, SPRR3, KRT4, CSTA, IVL	20	3.18979	0.000784664
GO:0050786~RAGE receptor binding	S100A8, S100A7, S100A9, S100A12	4	0.637959	0.00520996
GO:0042803~protein homodimerization activity	S100A6, CADM4, MVD, MASP1, ERBB3, EEA1, SDCBP2, UXS1, CUL3, GOT2, MAP3K5, SLK, HIF1AN, BOK, RASGRP1, ALDH1A3, MAP3K9, SMAGP, CEACAM5, SLC8B1, DPP4, CEACAM1, SPPL3, IKZF2, S100A16, CEBPD, ANXA1, S100A11, S100A10, USF2, LCN2, HES1, JUP, ATF3, JUN, ABAT, CLIP1, DPYD	38	6.06061	0.00996927
GO:0030676~Rac guanyl-nucleotide exchange factor activity	TIAM1, EPS8L2, EPS8L1, FARP2	4	0.637959	0.0106564
GO:0005544~calcium-dependent phospholipid binding	ANXA7, ANXA11, ANXA1, SYT8, CPNE3, SYTL1, ANXA2	7	1.11643	0.0134298
GO:0001190~transcriptional activator activity, RNA polymerase II transcription factor binding	WWP2, JUN, CLOCK, PITX1	4	0.637959	0.015592
GO:0031489~myosin V binding	RAB11A, RAB25, RAB10, RAB27B	4	0.637959	0.0184653
GO:0019899~enzyme binding	ZFP36, LYN, PRKCH, RAF1, CYB5A, HSPA1A, HSPA1B, ECM1, GOT2, NOD2, HIF1A, ATP2A2, JUN, NCOA6, JUND, HSPA6, SERPINB4, PHLDB3, AKIRIN2, DHCR24	20	3.18979	0.0192648
GO:0019903~protein phosphatase binding	KAT2A, JUP, MAP3K5, GRB2, SHOC2, CSK, CEACAM1	7	1.11643	0.019589
GO:0008236~serine-type peptidase activity	PREP, KLK7, TMPRSS11E, KLK11, KLK10, PRSS22, DPP4	7	1.11643	0.019589
GO:0003774~motor activity	MYO6, DYNLL1, CGN, MYO1E, MYO9A, KIF3C, MYO5B	7	1.11643	0.0240837
GO:0004252~serine-type endopeptidase activity	KLK6, PREP, KLK7, KLK8, MASP1, TMPRSS4, TMPRSS11E, PRSS27, KLK11, KLK10, TMPRSS11A, CTSC, PRSS22, KLK14, DPP4, KLK13	16	2.55183	0.0275727
GO:0008289~lipid binding	APOL2, EPN3, APOL1, TIAM1, ALOX15B, RASGRP1, S100A10, CYTH2, FABP5, GLTP, MARK2	11	1.75439	0.0329644
GO:0017137~Rab GTPase binding	UNC13D, TBC1D8, BICDL2, AP1G1, ERC1, RAB11FIP1, SYTL1, NSF, MYO5B, ANXA2	10	1.5949	0.0387036
GO:0000982~transcription factor activity, RNA polymerase II core promoter proximal region sequence-specific binding	FOS, ATF3, JUN, CLOCK	4	0.637959	0.0414284

## Sheet: KEGG
Supplementary Table 8. The KEGG pathway analysis.
Term	Genes	Count	%	P value
hsa04144:Endocytosis	EPN3, RAB5B, VPS37B, PSD4, CYTH2, HSPA1A, EEA1, HSPA1B, ARFGEF2, GBF1, ACAP3, HSPA6, RAB11A, RAB10, ARAP2, VPS26A, RAB11FIP1, EHD3	18	2.87081	0.00234295
hsa04141:Protein processing in endoplasmic reticulum	SEC24A, MAN1A2, HSPA1A, HSPA1B, MAP3K5, ERO1A, HSPA4L, HSPA6, DNAJC5, DNAJB1, YOD1, SEC24C, PPP1R15A, SEC61G	14	2.23285	0.00361931
hsa05164:Influenza A	IL18, DDX39B, NLRX1, RAF1, HSPA1A, HSPA1B, NXF1, TMPRSS4, IFNAR1, JUN, HSPA6, DNAJB1, CASP1, IFNGR2	14	2.23285	0.0046412
hsa05132:Salmonella infection	CXCL1, FOS, TJP1, IL18, JUN, PKN2, CASP1, IFNGR2, RHOG	9	1.43541	0.00567673
hsa05203:Viral carcinogenesis	KAT2A, USP7, HIST1H2BD, EGR2, LYN, RBL2, UBE3A, GRB2, TRADD, HDAC5, CDKN2B, HIST1H2BK, HIST2H2BE, JUN, ATP6V0D1	15	2.39234	0.0074142
hsa04962:Vasopressin-regulated water reabsorption	STX4, RAB5B, DYNLL1, RAB11A, AQP3, NSF	6	0.956938	0.0140112
hsa04010:MAPK signaling pathway	GRB2, RAF1, HSPA1A, HSPA1B, FGF12, FOS, MAP3K5, DUSP2, DUSP1, RASGRP1, JUN, JUND, DUSP16, HSPA6, HSPB1, PLA2G4E	16	2.55183	0.0190438
hsa05120:Epithelial cell signaling in Helicobacter pylori infection	ATP6V0C, TJP1, LYN, JUN, ATP6V0A1, ATP6V0D1, CSK	7	1.11643	0.0221543
hsa05110:Vibrio cholerae infection	ATP6V0C, TJP1, ERO1A, ATP6V0A1, ATP6V0D1, SEC61G	6	0.956938	0.0271777
hsa05134:Legionellosis	CXCL1, IL18, HSPA6, HSPA1A, HSPA1B, CASP1	6	0.956938	0.0313866
hsa04915:Estrogen signaling pathway	FOS, GRB2, JUN, HSPA6, RAF1, HSPA1A, HSPA1B, CALML5	8	1.27592	0.0437508
hsa05231:Choline metabolism in cancer	FOS, HIF1A, GRB2, JUN, RAF1, LYPLA1, RPS6KB1, PLA2G4E	8	1.27592	0.0478849
