# Supplementary material for: The Expression and Effection of MicroRNA-499a in High-Tobacco Exposed Head and Neck Squamous Cell Carcinoma: A Bioinformatic Analysis
Source: Front Oncol. 2019 Jul 31;9:678. doi: 10.3389/fonc.2019.00678 (PMC6685408; doi:10.3389/fonc.2019.00678)
Supplement: Supplementary file 9 [file Table_9.XLSX]

## Sheet: Pearson correlation analysis
Supplementary Table 9. The Pearson correlation analysis between miR-499a and differentially expressed genes. Cor = correlation coefficient.
miRNAs	genes	Cor	P value
miR499a	PRSS56	0.734	4.62363e-08
miR499a	MYADML2	0.725	8.07164e-08
miR499a	C14orf180	0.717	1.338e-07
miR499a	TMEFF2	0.696	4.4605e-07
miR499a	BMP4	0.675	1.29968e-06
miR499a	TDGF1	0.671	1.61338e-06
miR499a	LINC02197	0.67	1.63726e-06
miR499a	LINC01411	0.67	1.64544e-06
miR499a	OTOR	0.661	2.57288e-06
miR499a	SMPX	0.657	3.14633e-06
miR499a	AMBN	0.655	3.31534e-06
miR499a	KRT28	0.655	3.37547e-06
miR499a	ERC2-IT1	0.655	3.40961e-06
miR499a	HRC	0.652	3.90646e-06
miR499a	PTH	0.647	4.92618e-06
miR499a	MYH7B	0.646	5.01633e-06
miR499a	FAM242A	0.644	5.53097e-06
miR499a	SCGB1D2	0.636	7.95797e-06
miR499a	DEFA5	0.634	8.68547e-06
miR499a	ADAD1	0.633	8.92544e-06
miR499a	AL359378.1	0.632	9.41085e-06
miR499a	RPL10L	0.629	1.04746e-05
miR499a	DEFA6	0.627	1.17404e-05
miR499a	DNAJC5G	0.623	1.37532e-05
miR499a	DLK1	0.622	1.39527e-05
miR499a	TRIM48	0.622	1.40821e-05
miR499a	ALPI	0.621	1.49786e-05
miR499a	AGT	0.618	1.63878e-05
miR499a	NOTUM	0.61	2.26688e-05
miR499a	LINC02087	0.61	2.30268e-05
miR499a	LYZL2	0.605	2.8142e-05
miR499a	AC004540.2	0.6	3.41486e-05
miR499a	CADPS	0.592	4.55019e-05
miR499a	MT4	0.587	5.38385e-05
miR499a	LINC02511	0.584	6.15849e-05
miR499a	AC092198.1	0.583	6.23693e-05
miR499a	AXIN2	0.583	6.38452e-05
miR499a	PRSS38	0.582	6.58182e-05
miR499a	NKD1	0.58	7.11005e-05
miR499a	CASQ1	0.577	7.73134e-05
miR499a	FGF20	0.577	7.96742e-05
miR499a	GSX1	0.576	8.07313e-05
miR499a	AC109635.5	0.575	8.41939e-05
miR499a	AC002463.1	0.574	8.75804e-05
miR499a	PVALB	0.571	9.81779e-05
miR499a	CACNA1S	0.57	9.85165e-05
miR499a	LCN15	0.566	0.000115823
miR499a	KBTBD12	0.565	0.00011916
miR499a	LY6G6D	0.561	0.000135971
miR499a	MYL3	0.561	0.000137943
miR499a	NPFFR2	0.558	0.000152157
miR499a	BMX	0.556	0.000159735
miR499a	MTHFD2P1	0.556	0.000160231
miR499a	FGF19	0.553	0.000176556
miR499a	MYLK3	0.553	0.000178323
miR499a	SMTNL2	0.549	0.000200401
miR499a	NOX3	0.548	0.000209327
miR499a	NEB	0.547	0.000215082
miR499a	UCN3	0.543	0.000242445
miR499a	LINC02204	0.542	0.000253916
miR499a	LIPC	0.542	0.000255205
miR499a	ENO3	0.54	0.000272335
miR499a	OBP2B	0.533	0.000338064
miR499a	TRH	0.532	0.000342081
miR499a	OTOP1	0.531	0.000355407
miR499a	LDHAL6A	0.53	0.000364504
miR499a	ACSS3	0.528	0.000386862
miR499a	LINC01936	0.527	0.000396082
miR499a	BMS1P8	0.525	0.000428594
miR499a	NR0B2	0.525	0.000430986
miR499a	AC104958.2	0.524	0.00044215
miR499a	SIM1	0.523	0.000456692
miR499a	LINC00868	0.521	0.000480862
miR499a	AC011239.2	0.519	0.000514873
miR499a	MATN3	0.518	0.000525026
miR499a	LINC02418	0.518	0.000527765
miR499a	EFHD1	0.517	0.000535995
miR499a	NCOR1P1	0.517	0.000538351
miR499a	GAPLINC	0.516	0.000561617
miR499a	CKMT2	0.514	0.000581147
miR499a	MYOT	0.514	0.000591106
miR499a	LRRC2	0.514	0.000594843
miR499a	AC003986.3	0.512	0.000613569
miR499a	MUC6	0.512	0.000625924
miR499a	AURKC	0.511	0.000634888
miR499a	RBM24	0.51	0.000653162
miR499a	MIR663AHG	0.51	0.000665644
miR499a	SCGB1B2P	0.509	0.000671058
miR499a	DCAF4L1	0.508	0.000689227
miR499a	AC106876.1	0.507	0.000725342
miR499a	AC034228.3	0.506	0.000731092
miR499a	ADAMTS19-AS1	0.506	0.000734042
miR499a	TSPYL6	0.506	0.000736588
miR499a	LINC00867	0.503	0.000796593
miR499a	CNDP1	0.503	0.000808975
miR499a	CKM	0.5	0.00087311
miR499a	FOXA2	0.5	0.000874564
miR499a	DBX1	0.496	0.000975151
miR499a	CORIN	0.493	0.00104342
miR499a	KLK4	0.493	0.00106239
miR499a	CTNNA2	0.492	0.00108365
miR499a	TEX29	0.49	0.00115188
miR499a	MAP1A	0.489	0.00118551
miR499a	MGP	0.487	0.00123546
miR499a	HHIPL2	0.486	0.00127056
miR499a	RPL15P20	0.485	0.00130646
miR499a	QPCT	0.485	0.00131135
miR499a	XAGE2	0.482	0.00141031
miR499a	SCG2	0.482	0.00141742
miR499a	HPD	0.482	0.0014184
miR499a	ZNF385B	0.481	0.0014374
miR499a	FAM9B	0.481	0.00144463
miR499a	CHGB	0.479	0.00151567
miR499a	ADAMTS19	0.479	0.00152433
miR499a	RTL1	0.479	0.00155182
miR499a	ATP1A2	0.478	0.00157615
miR499a	APOH	0.476	0.00167057
miR499a	AKR1C4	0.474	0.00173787
miR499a	AC046168.2	0.474	0.00173895
miR499a	SLC30A3	0.473	0.00178324
miR499a	GRM8	0.469	0.00197124
miR499a	LINC00261	0.468	0.00204376
miR499a	BRINP2	0.466	0.00213211
miR499a	MANSC4	0.462	0.0023359
miR499a	OR1N1	0.462	0.00235148
miR499a	STXBP5L	0.458	0.00257682
miR499a	FAM9C	0.457	0.0026873
miR499a	KLK3	0.456	0.00271149
miR499a	CELF3	0.456	0.0027526
miR499a	LINC01198	0.456	0.00275355
miR499a	LINC01795	0.455	0.00280117
miR499a	STK32A-AS1	0.453	0.00296127
miR499a	NXPH3	0.45	0.00313211
miR499a	CAVIN2	0.448	0.00330599
miR499a	PCDHA3	0.447	0.00338812
miR499a	CA4	0.444	0.00365337
miR499a	MAEL	0.443	0.00370721
miR499a	XIRP2	0.442	0.00378089
miR499a	NRSN1	0.439	0.00404665
miR499a	ADAMTS18	0.439	0.00409168
miR499a	SPATA42	0.439	0.00410319
miR499a	SPANXC	0.438	0.00416157
miR499a	LY6H	0.438	0.00421866
miR499a	GNAT1	0.437	0.00423985
miR499a	AC022494.1	0.437	0.00428305
miR499a	CST5	0.437	0.00432381
miR499a	MAGEB1	0.435	0.00443132
miR499a	MYOZ2	0.435	0.00447462
miR499a	SGCG	0.435	0.0044761
miR499a	PROX1	0.434	0.004605
miR499a	AC023300.2	0.431	0.00494179
miR499a	AC110753.1	0.428	0.00519176
miR499a	OLFM3	0.427	0.00531947
miR499a	DDIT4L	0.427	0.00537142
miR499a	TRIM53CP	0.425	0.00558853
miR499a	NRG3	0.424	0.00571635
miR499a	TRPM3	0.424	0.00573701
miR499a	AP000842.3	0.424	0.00574143
miR499a	PPP1R27	0.424	0.00579423
miR499a	SAMD11	0.423	0.00584646
miR499a	LINC02335	0.423	0.00586109
miR499a	AC139453.2	0.423	0.00587765
miR499a	TTN	0.421	0.0060657
miR499a	PTCHD4	0.421	0.00611346
miR499a	LINC01793	0.42	0.00625044
miR499a	CACNA1E	0.419	0.0064523
miR499a	AL121904.1	0.417	0.00664672
miR499a	BX255923.2	0.417	0.00671801
miR499a	BAMBI	0.415	0.00694223
miR499a	GALNT8	0.414	0.00714517
miR499a	MICU3	0.413	0.0073338
miR499a	SPECC1P1	0.407	0.00827614
miR499a	AL359792.1	0.407	0.00832237
miR499a	LINC01101	0.406	0.00842477
miR499a	AP000593.3	0.406	0.00848718
miR499a	CGA	0.406	0.00852973
miR499a	TAC1	0.405	0.00854169
miR499a	RGS11	0.405	0.00863163
miR499a	AC022467.1	0.404	0.00884762
miR499a	ABCC2	0.402	0.00916945
miR499a	CABP1	0.402	0.00924396
miR499a	AC093802.2	0.401	0.00946025
miR499a	AL138960.1	0.4	0.00955953
miR499a	NR0B1	0.4	0.00965283
miR499a	ZDHHC22	0.399	0.00976811
miR499a	IGFALS	0.395	0.0105419
miR499a	DSCR8	0.395	0.0105623
miR499a	MAP1B	0.395	0.0106256
miR499a	BARX2	-0.394	0.0108171
miR499a	FAM228A	0.394	0.0109146
miR499a	ZNF560	0.393	0.010928
miR499a	SHH	0.393	0.0110438
miR499a	TNNI1	0.393	0.0110525
miR499a	ARHGDIG	0.393	0.0110641
miR499a	AC003973.3	0.393	0.011104
miR499a	PPP1R3A	0.392	0.011147
miR499a	MGARP	0.392	0.0111698
miR499a	MDGA2	0.392	0.0113274
miR499a	BMP5	0.391	0.0113942
miR499a	ABRA	0.39	0.0117232
miR499a	SUMO1P1	0.388	0.0122387
miR499a	COX8C	0.387	0.0123876
miR499a	AC046168.1	0.387	0.012529
miR499a	AC009139.1	0.385	0.012931
miR499a	PIRT	0.384	0.0132802
miR499a	PDE5A	0.383	0.0134926
miR499a	FAM19A1	0.382	0.0137595
miR499a	SLC38A11	0.381	0.0139261
miR499a	SLC18A1	0.381	0.0140698
miR499a	MGC32805	-0.38	0.0141525
miR499a	ART1	0.38	0.0142209
miR499a	ERBB2	-0.38	0.0142463
miR499a	CST4	0.379	0.0144694
miR499a	PRKN	0.379	0.014534
miR499a	PIANP	0.379	0.0146033
miR499a	AC093663.1	0.379	0.0146198
miR499a	SP5	0.378	0.0148786
miR499a	B3GALT2	0.377	0.0151832
miR499a	AL161658.1	0.376	0.0154205
miR499a	IL1RAPL2	0.376	0.015524
miR499a	AP000593.2	0.375	0.0156588
miR499a	SERPINC1	-0.375	0.0156769
miR499a	APOBEC2	0.374	0.0158904
miR499a	KRT39	0.374	0.0161116
miR499a	MYOM1	0.373	0.0161727
miR499a	APOA4	0.373	0.0163397
miR499a	PTGR1	0.372	0.0166693
miR499a	AP005209.1	0.371	0.0170553
miR499a	GRM7-AS1	0.37	0.0173711
miR499a	RXFP1	0.37	0.0173933
miR499a	RIIAD1	0.37	0.0174132
miR499a	S100A1	0.368	0.0178766
miR499a	AC124947.2	0.368	0.0180224
miR499a	SLC1A2	0.368	0.0180729
miR499a	CA3	0.367	0.0181486
miR499a	EPHX3	-0.366	0.0184462
miR499a	ERBB4	0.366	0.0185439
miR499a	SLC35G1	0.365	0.0189861
miR499a	CST1	0.364	0.0191454
miR499a	SPIN2A	0.364	0.0193737
miR499a	ACTN2	0.364	0.0193884
miR499a	SH3GL2	0.363	0.0198206
miR499a	TMOD1	0.362	0.0198511
miR499a	GAD2	0.361	0.0203416
miR499a	SCN4A	0.358	0.0214084
miR499a	GALR2	-0.358	0.0214592
miR499a	DUSP26	0.358	0.0217282
miR499a	PLAC9	0.357	0.0218526
miR499a	MEG3	0.357	0.0220561
miR499a	GDF10	0.357	0.0220757
miR499a	CFAP61	0.357	0.0221154
miR499a	LRRC55	-0.356	0.0224928
miR499a	NMUR2	0.355	0.0225955
miR499a	HSPB7	0.353	0.023423
miR499a	RFPL4B	0.353	0.0235035
miR499a	HORMAD2-AS1	0.353	0.0237885
miR499a	SHANK1	0.352	0.0238108
miR499a	TRIM49C	0.352	0.0239608
miR499a	ESRRAP2	0.352	0.0240068
miR499a	TRDN	0.352	0.0240071
miR499a	TAC3	0.352	0.02407
miR499a	FUT9	-0.351	0.0244477
miR499a	AC008957.1	0.351	0.0244979
miR499a	KLHL14	0.351	0.0245975
miR499a	GDPD4	0.349	0.025175
miR499a	FBXO40	0.349	0.0252389
miR499a	THRAP3P1	0.348	0.0256742
miR499a	CDO1	0.348	0.0258959
miR499a	AC093702.1	0.348	0.0260025
miR499a	FGF4	0.347	0.0264581
miR499a	TXNRD1	0.346	0.026677
miR499a	NEFH	0.345	0.0272085
miR499a	DPYSL5	0.345	0.0272246
miR499a	APOD	0.344	0.0274442
miR499a	PYGM	0.344	0.0278694
miR499a	AEBP2	-0.343	0.0283159
miR499a	PI16	0.343	0.0283221
miR499a	ADAMTS12	0.342	0.0285093
miR499a	DDX25	0.34	0.0294559
miR499a	ZBTB8OSP2	0.34	0.029746
miR499a	NPTX1	0.34	0.0298844
miR499a	TBX4	0.339	0.0301202
miR499a	HHLA2	-0.339	0.0301242
miR499a	SEZ6L	0.339	0.0302319
miR499a	SRARP	0.339	0.0303978
miR499a	JPH3	0.339	0.0304035
miR499a	AC135178.5	0.338	0.0306654
miR499a	PAH	0.337	0.0311329
miR499a	SERP2	0.337	0.0312782
miR499a	C12orf40	0.335	0.0320096
miR499a	KCNH6	0.335	0.0321828
miR499a	LINC02167	0.335	0.0322281
miR499a	WNT5A-AS1	0.335	0.0324679
miR499a	AC026436.1	0.334	0.0328031
miR499a	HOXB8	0.334	0.032854
miR499a	SLC5A5	-0.333	0.0331672
miR499a	SCN3A	0.333	0.0334756
miR499a	SOX14	0.332	0.0337087
miR499a	FEZF2	0.332	0.0337775
miR499a	DCDC2	0.332	0.0338638
miR499a	ZNRF1	-0.33	0.0348926
miR499a	PRG4	0.33	0.0351534
miR499a	TMC5	-0.328	0.0363742
miR499a	OSTN	0.328	0.0365623
miR499a	KRTAP3-2	0.327	0.0366141
miR499a	SLC4A8	0.326	0.0373705
miR499a	ITIH5	-0.326	0.0376423
miR499a	KCNH2	0.326	0.0377291
miR499a	AC013565.1	0.324	0.0384916
miR499a	LINC00111	-0.323	0.0391728
miR499a	OSGIN1	0.323	0.0394211
miR499a	FRG2C	0.323	0.0396524
miR499a	RGS4	0.322	0.0400496
miR499a	HSD17B3-AS1	-0.322	0.0402857
miR499a	FGF14	0.321	0.0404962
miR499a	ADCY8	0.319	0.0417814
miR499a	AP001783.1	-0.319	0.0418462
miR499a	TRIM49B	0.319	0.0418493
miR499a	AC104809.2	0.319	0.0423778
miR499a	PRAMENP	-0.318	0.0426355
miR499a	THPO	0.318	0.0427288
miR499a	IGFBP1	0.316	0.0437925
miR499a	PLA2G2A	0.316	0.0438615
miR499a	SYNDIG1	0.316	0.0439201
miR499a	DPEP3	0.316	0.0443359
miR499a	PSCA	-0.315	0.0445902
miR499a	TRIM49	0.315	0.0447248
miR499a	KRT8P24	0.315	0.0448039
miR499a	IGLVI-70	-0.315	0.0448209
miR499a	DOK6	0.314	0.0455409
miR499a	CPA2	0.314	0.0456314
miR499a	SLC22A11	0.314	0.0456479
miR499a	AP001189.3	0.314	0.0456688
miR499a	RN7SL431P	0.314	0.0458856
miR499a	FBN2	0.313	0.0462206
miR499a	LRRTM1	0.313	0.0464989
miR499a	VTN	0.311	0.0474223
miR499a	FREM2	0.311	0.0477499
miR499a	PCSK1N	0.311	0.0478059
miR499a	SETP2	0.311	0.0478635
miR499a	NSG2	0.309	0.0490559
miR499a	FBXW10	0.309	0.049704
