# Supplementary material for: The Expression and Effection of MicroRNA-499a in High-Tobacco Exposed Head and Neck Squamous Cell Carcinoma: A Bioinformatic Analysis
Source: Front Oncol. 2019 Jul 31;9:678. doi: 10.3389/fonc.2019.00678 (PMC6685408; doi:10.3389/fonc.2019.00678)
Supplement: Supplementary file 10 [file Table_10.XLSX]

## Sheet: miRNA_Low & Medium
Supplementary Table 10. Differentially expressed miRNAs (Medium-age group compared with low-age group). FC = fold change, CPM = count-per-million, FDR = false discovery rate.
miRNAs	logFC	logCPM	P value	FDR
hsa-mir-499a	0.201518	0.83559	0.868848	1
hsa-mir-508	-4.32187	6.87012	9.33181e-07	0.000339562
hsa-mir-184	-4.97381	5.49883	1.06613e-06	0.000339562
hsa-mir-514a-3	-4.50031	4.36052	2.42442e-06	0.000514786
hsa-mir-514a-1	-4.12407	4.40189	2.17224e-05	0.00254523
hsa-mir-599	-5.06402	0.182158	2.28857e-05	0.00254523
hsa-mir-514a-2	-4.48803	4.40393	2.39739e-05	0.00254523
hsa-mir-509-3	-3.82778	3.96663	3.93966e-05	0.00358509
hsa-mir-383	-6.27178	4.19397	5.25842e-05	0.00418702
hsa-mir-509-1	-4.11131	3.88812	6.24371e-05	0.00441916
hsa-mir-509-2	-3.81804	3.86954	6.97884e-05	0.00444552
hsa-mir-4728	-2.25797	0.912268	0.000175417	0.0101582
hsa-mir-885	-2.53931	1.0639	0.000218158	0.0115805
hsa-mir-7641-1	2.66298	-0.166736	0.000407595	0.0198519
hsa-mir-4454	3.42361	0.523017	0.000436305	0.0198519
hsa-mir-211	-3.16709	-0.596523	0.000734614	0.0311966
hsa-mir-219a-2	-3.0639	-0.208676	0.000920445	0.0366452

## Sheet: miRNA_Medium & High
Supplementary Table 10. Differentially expressed miRNAs (High-age group compared with medium-age group). FC = fold change, CPM = count-per-million, FDR = false discovery rate.
miRNAs	logFC	logCPM	P value	FDR
hsa-mir-499a	0.0262584	0.875204	0.946696	1
hsa-mir-5683	4.71478	4.77544	4.22938e-07	0.00026349
hsa-mir-508	3.123	5.75696	5.51422e-05	0.0171768
hsa-mir-4461	1.66749	0.89597	9.71163e-05	0.0201678
hsa-mir-509-3	3.03939	3.26902	0.000299771	0.0440742
hsa-mir-509-1	3.23637	3.05463	0.000387802	0.0440742
hsa-mir-514a-3	2.94601	2.95401	0.00047505	0.0440742
hsa-mir-135b	-1.73145	6.72866	0.000560304	0.0440742
hsa-mir-514a-2	2.97241	3.02012	0.000648106	0.0440742
hsa-mir-296	1.60094	2.65438	0.000651643	0.0440742
hsa-mir-4454	-3.70023	0.382918	0.000707451	0.0440742

## Sheet: miRNA_Low & High
Supplementary Table 10. Differentially expressed miRNAs (High-age group compared with low-age group). FC = fold change, CPM = count-per-million, FDR = false discovery rate.
miRNAs	logFC	logCPM	P value	FDR
hsa-mir-499a	0.306	0.862517	0.697422	1
hsa-mir-885	-3.02252	1.13399	1.4297e-05	0.00894989
hsa-mir-383	-6.74049	4.52522	4.85953e-05	0.0152103
hsa-mir-5683	3.7716	4.78861	0.000200699	0.0398251
hsa-mir-184	-3.76346	5.88503	0.000273834	0.0398251
hsa-mir-450a-2	-1.64725	2.4418	0.000318092	0.0398251
hsa-mir-599	-4.49572	0.329644	0.000387968	0.040478

## Sheet: gene_Low & Medium
Supplementary Table 10. Differentially expressed genes (Medium-age group compared with low-age group). FC = fold change, CPM = count-per-million, FDR = false discovery rate.
genes	logFC	logCPM	P value	FDR
AEBP2	0.220047	6.91866	0.458925	0.968787
ZNRF1	-0.30875	6.18618	0.460845	0.969938
PLA2G4D	4.30291	3.39931	3.97527e-09	8.63206e-05
ADGRG7	-6.68649	2.28161	5.43683e-09	8.63206e-05
MUC6	5.711	1.59013	2.21391e-08	0.000211296
MTATP8P1	-3.91633	-0.0559638	2.66166e-08	0.000211296
TKTL1	7.17431	3.08328	4.39756e-08	0.00027928
AP000763.2	-4.70831	0.59603	6.14784e-08	0.000325364
OPCML	-4.64081	1.09098	7.18692e-08	0.000326019
CASR	-4.3857	-1.31769	1.22056e-07	0.000484473
ERVH48-1	4.80757	1.60112	1.54828e-07	0.000546268
AC139749.1	4.5393	-0.852653	2.84203e-07	0.000847555
LINC01819	5.37706	1.04806	2.93604e-07	0.000847555
IL19	-4.41563	2.68948	7.86982e-07	0.00208249
HRNR	3.72438	0.979485	1.04893e-06	0.0024256
CEND1	3.72044	1.71244	1.14476e-06	0.0024256
ZFP42	-6.40373	1.30821	1.14581e-06	0.0024256
CLIC6	-2.37564	3.44256	1.26677e-06	0.00245418
LIX1	-3.81791	-1.20414	1.31388e-06	0.00245418
CHST4	-4.12907	0.815334	1.49786e-06	0.00264238
OBP2B	6.39204	0.0362109	1.60691e-06	0.00268557
WIF1	4.72909	2.05013	1.79418e-06	0.00284861
KRT38	7.62794	4.73174	2.01106e-06	0.00286297
AP001547.1	-4.99293	-1.26196	2.02969e-06	0.00286297
GABRA5	-4.77612	-1.06997	2.0737e-06	0.00286297
PRSS33	-4.90976	-0.68436	2.39957e-06	0.00317482
CGB3	-7.7383	1.56904	2.53359e-06	0.00321806
DEFB118	7.00175	-0.493181	2.81823e-06	0.00344193
AC243964.2	-3.43299	0.931873	3.14312e-06	0.00356944
CSN3	-7.45066	2.25182	3.14746e-06	0.00356944
ANKRD34C	-4.62309	-1.35107	3.58577e-06	0.0039263
LINC00392	-5.87266	0.752493	4.29883e-06	0.00455016
CXCL11	3.06611	4.86361	4.82475e-06	0.00485482
LINC01940	3.31151	-3.92199	4.89243e-06	0.00485482
P2RX2	-4.10481	-0.532168	5.44186e-06	0.00523638
AL365259.1	-3.07323	-1.87172	7.75268e-06	0.00711585
UCP1	-3.12805	-2.71917	7.84326e-06	0.00711585
LNCAROD	4.39465	1.26568	8.46258e-06	0.00746446
LINC00942	3.59121	1.20991	8.71526e-06	0.00747958
AC245452.2	3.46431	-2.61952	9.13121e-06	0.00763033
ADCY8	-4.53866	-0.605668	9.37977e-06	0.00763705
AC132825.1	4.81281	-0.51549	1.03463e-05	0.00820588
DSC1	3.91633	3.87885	1.06603e-05	0.00820588
DLGAP1-AS5	4.57584	0.337671	1.10905e-05	0.00820588
ITIH5	-2.01177	4.45381	1.11121e-05	0.00820588
AL445189.2	2.90295	-1.97146	1.17891e-05	0.008508
MTNR1A	-3.97009	-1.39742	1.23803e-05	0.00856554
OCA2	-3.01095	2.02413	1.24084e-05	0.00856554
SLC6A20	2.92193	0.332289	1.4485e-05	0.00966241
LINC02582	-4.36415	-0.531442	1.51563e-05	0.00966241
CFAP300	-2.76081	1.89688	1.51569e-05	0.00966241
FLG2	5.0369	2.88417	1.52145e-05	0.00966241
DCAF4L2	7.18429	-1.22369	1.56094e-05	0.00971884
AC110995.1	3.15833	-0.0838528	1.63163e-05	0.00996364
IFNK	6.17563	0.720981	1.79265e-05	0.010638
POLR2J3	2.02156	3.16918	1.80906e-05	0.010638
UNC80	2.74637	-1.08652	2.02573e-05	0.0115891
PRR20G	-4.80075	1.31477	2.1405e-05	0.0115891
MIEN1	-1.94889	6.50527	2.16478e-05	0.0115891
AL355480.1	-2.13183	-3.61649	2.16622e-05	0.0115891
NPIPB13	2.78326	-1.61987	2.18494e-05	0.0115891
PRR4	-2.90476	1.68637	2.19363e-05	0.0115891
DHRS2	3.69843	4.95623	2.22629e-05	0.0115891
GDAP1L1	-3.14612	-1.83174	2.39962e-05	0.0122899
ACTBP12	4.06949	-0.0024052	2.57636e-05	0.0129404
PTPRQ	-2.51018	-0.664053	2.60813e-05	0.0129404
LINC02167	-7.07819	1.57839	2.89428e-05	0.0141392
IGHV3OR16-11	-3.33394	-1.44908	3.23287e-05	0.015262
AC016735.1	4.56975	-2.05939	3.23728e-05	0.015262
AL136987.1	-4.79915	-1.62983	3.26829e-05	0.015262
KPRP	3.79447	3.74509	3.40346e-05	0.0156628
AC010547.2	-3.68367	-2.70609	3.58934e-05	0.0162823
LINC00989	-3.14322	-1.91406	3.64145e-05	0.016286
IFNL3	2.97204	-3.0673	3.84632e-05	0.0169633
AC022730.2	-2.52619	-3.96727	3.93334e-05	0.0171095
PCDHA11	4.51641	-2.13739	4.22447e-05	0.0181275
CXCL8	2.50904	6.89575	4.45454e-05	0.0188599
FGF3	6.89881	2.25812	4.79624e-05	0.0200394
ODAPH	-3.43416	1.5511	4.88933e-05	0.0201631
AL035701.1	-3.34074	-2.69901	5.0497e-05	0.0205575
GP6	-2.63053	-0.798163	5.13049e-05	0.0205781
LGI2	-2.61876	4.07643	5.22729e-05	0.0205781
ROCR	5.30072	-1.18404	5.24919e-05	0.0205781
LCE2D	5.19114	-0.563416	5.38885e-05	0.0206774
MTCO1P53	3.07418	-0.0585477	5.40475e-05	0.0206774
LCE5A	3.19866	-2.57332	5.7178e-05	0.0213928
SHOX	-3.36259	-2.18986	5.72649e-05	0.0213928
LINC02327	-4.91746	-3.29321	5.92535e-05	0.0218783
IGKV1D-27	-3.67104	0.187257	6.3436e-05	0.0229827
CGB5	-5.07321	1.49409	6.36921e-05	0.0229827
KIF25-AS1	4.13011	-0.496629	6.62373e-05	0.0236326
ZP2	3.37026	-3.08885	6.72734e-05	0.0237355
AP000688.2	-3.92981	-2.03261	7.63853e-05	0.0266543
PDE4C	-2.00224	0.948664	8.04602e-05	0.0266984
FAM19A4	-4.23621	-1.24581	8.18184e-05	0.0266984
GIPC2	-2.08347	1.52916	8.1832e-05	0.0266984
RBMY2FP	6.24992	-2.98609	8.21198e-05	0.0266984
NKAIN4	-3.19065	0.584042	8.25392e-05	0.0266984
OPN4	-3.53489	-0.800497	8.2708e-05	0.0266984
AL772337.1	-3.08391	-3.21644	8.28561e-05	0.0266984
KRT89P	2.30218	-3.04682	8.32381e-05	0.0266984
AL356489.2	2.96349	-1.69313	8.52615e-05	0.0270739
AC016717.2	-2.65691	-0.536768	9.21023e-05	0.0289566
KRT37	3.05215	-0.733022	9.31868e-05	0.0290103
CATSPER3	-2.38691	0.669438	9.41009e-05	0.0290105
KERA	-3.48569	-0.896941	9.55381e-05	0.0291704
EPHA5-AS1	-4.01253	-4.0364	0.000101352	0.0306508
MTCO1P40	3.39614	4.00231	0.000103077	0.0307692
C8orf31	1.88771	-0.085091	0.000104411	0.0307692
AC005841.1	2.40068	-3.27788	0.000104651	0.0307692
KRT3	2.37765	-0.0845608	0.000109613	0.0315773
DDX4	-2.99688	-2.37042	0.000110226	0.0315773
AC073115.2	-3.08498	-3.18715	0.000112231	0.0315773
RPL15P18	2.80796	-1.43601	0.000112902	0.0315773
RPL22P2	-2.22351	-1.8916	0.000113365	0.0315773
SEZ6L	-2.61467	-0.16194	0.000113366	0.0315773
KRT24	-3.75664	5.46401	0.000115546	0.0319047
ATP2B2	-2.26093	0.00291847	0.000117316	0.0321143
AL031666.1	-2.45152	-0.688614	0.000120252	0.0323953
DSG1	3.29944	7.45632	0.000120383	0.0323953
LCE1D	5.02887	-2.66401	0.000128808	0.0343712
DMRTB1	5.67838	-2.07746	0.000131118	0.0345035
CALCA	-3.58999	-3.16137	0.000131477	0.0345035
AL391056.1	2.78685	1.24794	0.000134185	0.0349108
FGF19	3.91216	0.257162	0.000135228	0.0349108
LCE6A	5.26406	-1.08802	0.000138757	0.0355329
AICDA	-2.50415	-1.34415	0.000141709	0.0358584
SNCA	1.66464	3.56201	0.000142286	0.0358584
RNU7-40P	1.73598	-3.64635	0.000146025	0.0365109
AL136366.1	2.84869	-2.65007	0.00014792	0.0366585
AC023906.5	2.28242	-0.725735	0.000148924	0.0366585
AC087257.2	-2.84705	-2.10338	0.000151088	0.0369051
PROK2	2.91409	-0.297308	0.000155849	0.0377623
FLJ16779	-3.09086	1.56955	0.000156976	0.0377623
DRD2	2.88654	-0.827723	0.000163012	0.0389194
SLC5A7	-3.41006	-2.64711	0.000165206	0.0391488
SPINK6	3.42814	2.65077	0.000175575	0.0412978
AJAP1	2.4938	3.23724	0.000178995	0.0417927
LINC02042	3.46054	-2.39407	0.000182522	0.042305
RBMY2QP	6.56619	-2.28852	0.000185516	0.0425193
CHRNA6	-2.32088	-0.233237	0.000187209	0.0425193
AL137026.2	-3.96691	-3.26627	0.000187463	0.0425193
LINC02475	-3.82132	-1.4516	0.000193801	0.0433377
NPPB	-4.36272	-3.23397	0.000195398	0.0433892
SPANXB1	-6.013	1.86108	0.000197676	0.0435904
SLITRK3	-2.79303	-3.63192	0.00020285	0.0441182
TRPA1	-2.17009	1.12431	0.000204044	0.0441182
AGAP7P	2.50841	-1.12172	0.000204238	0.0441182
PRG4	3.22256	3.19255	0.000205791	0.0441532
LINC02208	-3.0084	-3.01405	0.000208408	0.0444148
AC041040.1	-2.75182	-0.970597	0.000210393	0.0445389
MUC5AC	3.63316	1.24308	0.000218837	0.0460113
SLC22A2	-2.96305	-1.59117	0.000220247	0.0460113
STXBP5L	3.02736	-0.271567	0.000231089	0.0478565
KRTAP11-1	4.01577	-2.92166	0.000232094	0.0478565
AL157931.1	-2.35344	-2.31476	0.000235005	0.0481442
AC012339.1	-4.92178	-3.58314	0.000242391	0.0493391
L1CAM	2.48616	4.78431	0.000245115	0.0495756
AC020637.1	-3.77015	-2.97843	0.000248461	0.0499344

## Sheet: gene_Medium & High
Supplementary Table 10. Differentially expressed genes (High-age group compared with medium-age group). FC = fold change, CPM = count-per-million, FDR = false discovery rate.
genes	logFC	logCPM	P value	FDR
AEBP2	-0.253691	6.91669	0.37621	0.830306
ZNRF1	0.232738	6.13994	0.208514	0.718767
MTND1P23	-6.9381	3.99963	6.54836e-12	2.0793e-07
MTCO1P40	-5.7806	3.92193	2.81068e-11	4.46238e-07
MTCO1P53	-4.78866	-0.183167	2.66238e-09	2.81795e-05
RGS8	4.41942	-0.779005	4.35871e-09	3.46005e-05
LINC02582	6.15202	1.14012	8.67284e-09	5.22918e-05
MUC6	-6.19142	1.6275	9.88099e-09	5.22918e-05
AC132825.1	-6.0399	-0.517879	1.37291e-08	6.22773e-05
LINC00392	6.80496	1.66554	2.80379e-08	0.000111286
GPRC5D	2.58254	1.86084	4.50123e-08	0.000155734
ERVH48-1	-5.30823	1.65006	5.08188e-08	0.000155734
AL592043.1	4.92223	-3.48075	5.39498e-08	0.000155734
ACTBP12	-5.48831	-0.0660654	6.14526e-08	0.000161551
ANXA10	3.91554	0.226394	6.61404e-08	0.000161551
NR0B1	5.91837	-0.602031	8.97447e-08	0.000203547
KRT38	-8.45312	4.71137	1.25365e-07	0.000265381
GSTM3	2.42317	6.17969	1.8684e-07	0.000370796
LINC01088	3.75976	1.41491	2.46462e-07	0.000440532
KLK3	7.86585	2.20233	2.49727e-07	0.000440532
KRT36	-4.18693	0.568301	2.94671e-07	0.000473172
DHRS2	-4.11405	4.90189	2.98033e-07	0.000473172
KCNJ16	3.81905	-0.799882	3.94885e-07	0.000597085
AP000812.3	5.25678	-1.15229	4.30498e-07	0.000621346
AC008517.1	5.18836	-2.95083	4.56215e-07	0.000629835
OBP2B	-6.1223	0.0420445	5.76338e-07	0.000754693
AC009041.2	-3.11835	2.13242	5.9419e-07	0.000754693
TMEM132D-AS1	5.62907	-0.738451	7.05643e-07	0.00086178
SOX8	-3.62426	2.28962	7.82607e-07	0.000897005
AC245452.2	-4.09097	-2.63439	7.90985e-07	0.000897005
KLK2	4.98219	0.765855	8.52608e-07	0.000933547
RPL15P18	-3.56893	-1.52723	9.05159e-07	0.000937035
GSTA8P	6.69679	0.368802	9.14814e-07	0.000937035
MROH9	3.8555	-1.8772	1.04907e-06	0.000989393
UPK1B	4.12718	7.02867	1.05615e-06	0.000989393
NPSR1	3.26044	0.727069	1.07893e-06	0.000989393
AL359792.1	6.36182	-1.20616	1.09057e-06	0.000989393
NTNG1	-3.88826	0.361258	1.28101e-06	0.00112988
RPL21P13	4.04227	-0.83221	1.36267e-06	0.00116943
NEUROD2	4.87404	2.25484	1.44493e-06	0.00120739
LDLRAD1	2.93797	-1.00779	1.48754e-06	0.00121112
PTPRQ	2.66411	-0.545289	1.90019e-06	0.0015046
AP000688.2	4.95238	-1.16373	1.94277e-06	0.0015046
CES1	4.40657	7.46255	2.06511e-06	0.00156127
RXFP1	3.1807	-0.064745	2.13264e-06	0.00157483
DEFB118	-6.9882	-0.483071	2.45918e-06	0.00177469
CEND1	-3.53309	1.69406	2.67028e-06	0.00185927
TREML3P	3.38868	-0.363809	2.738e-06	0.00185927
AL772337.1	5.01646	-1.7528	2.82176e-06	0.00185927
LPA	3.65911	-1.04641	2.85455e-06	0.00185927
SLC5A7	4.80543	-1.56313	2.92288e-06	0.00185927
AC092115.3	2.16526	-2.22714	2.96152e-06	0.00185927
LINC00871	4.50642	-1.27985	2.98627e-06	0.00185927
PAGE2	-6.66229	0.521195	3.12993e-06	0.00191125
MOBP	3.9488	-0.879953	3.33786e-06	0.00199976
OR51E2	3.29514	-0.668624	4.11327e-06	0.00241868
GFY	-5.01486	0.00895799	4.3166e-06	0.00249209
AC073488.1	4.42234	-2.50404	4.56471e-06	0.00258827
KIF25-AS1	-5.45644	-0.539936	4.81909e-06	0.00268457
SYCE1	4.12967	-1.35275	5.45352e-06	0.00298562
LINC01206	3.71396	2.99686	7.13148e-06	0.00383807
PPIAP74	-3.6428	-2.65033	7.90865e-06	0.00418539
ALCAM	1.5332	6.88022	8.65486e-06	0.00448517
WFIKKN2	4.01559	0.0449361	8.75762e-06	0.00448517
LINC01554	-3.22902	-1.13612	9.09812e-06	0.0045856
INSL6	-5.34416	-1.53498	1.01622e-05	0.0050419
PCK1	4.07347	-0.183986	1.05869e-05	0.00505501
ALDH3A1	2.5625	8.54526	1.06481e-05	0.00505501
CLC	4.09632	-0.927085	1.08505e-05	0.00505501
CNTN2	-3.36009	-0.06002	1.08741e-05	0.00505501
B4GALT4	1.30066	5.79652	1.09846e-05	0.00505501
ADCY10	2.49553	0.119374	1.21602e-05	0.00551602
MTCO1P12	-1.93896	6.69575	1.25759e-05	0.00562425
AC090502.1	-6.17559	-1.34997	1.32408e-05	0.00583938
PRB3	2.26575	-0.712424	1.40925e-05	0.00612985
XAGE3	-7.80089	-1.11035	1.51267e-05	0.00649078
AL391056.1	-3.15474	1.16452	1.57363e-05	0.00653293
AC022568.1	4.08625	-3.16147	1.57889e-05	0.00653293
AL355095.1	5.46594	-3.06245	1.59054e-05	0.00653293
AADAC	3.15157	2.54132	1.60479e-05	0.00653293
CALN1	-3.68757	-0.663014	1.6279e-05	0.00654312
ULBP1	2.16928	1.95469	1.8286e-05	0.00725794
LINC01819	-4.39555	1.08175	2.12441e-05	0.00832795
LINC00992	2.64019	-1.28806	2.2419e-05	0.00863237
LINC02154	2.38695	0.163821	2.25644e-05	0.00863237
ATP4A	2.90548	-1.54362	2.32336e-05	0.00864597
DMRTB1	-6.5389	-2.11427	2.33267e-05	0.00864597
GNG8	-3.53881	-0.0621997	2.35633e-05	0.00864597
NHP2P1	-3.11002	-1.8507	2.36891e-05	0.00864597
NTRK3	-2.82335	1.178	2.45033e-05	0.0088415
CPLX2	4.87011	1.04233	2.50344e-05	0.00893166
ATOH8	-2.45074	2.24666	2.73827e-05	0.00949733
FXYD2	-3.85181	2.27086	2.74972e-05	0.00949733
AC022916.3	3.88342	-2.71723	2.75172e-05	0.00949733
LMF1-AS1	-3.2441	-0.677823	2.86978e-05	0.0097983
HHLA2	2.37232	-2.13499	2.92244e-05	0.00987195
LINC02583	5.38407	-2.55064	3.14173e-05	0.010501
IGHV3-43	3.54645	4.74704	3.17989e-05	0.0105178
AC089987.2	1.86657	-2.67437	3.22089e-05	0.0105436
CFAP46	2.18854	-0.517704	3.366e-05	0.0109062
LINC01697	3.07305	-1.08786	3.55221e-05	0.0113782
PRAMEF6	6.41674	-2.60222	3.64991e-05	0.0113782
AP000477.1	4.28249	-2.64057	3.67194e-05	0.0113782
IGHV2-26	2.78857	3.77963	3.67878e-05	0.0113782
MCHR1	-2.92489	0.546852	3.69084e-05	0.0113782
TDRD15	-4.68838	-2.17041	3.8108e-05	0.011635
SLC30A10	2.62329	-1.56088	3.98033e-05	0.0119666
AL035414.1	3.16605	-3.47746	3.99477e-05	0.0119666
MTCO2P12	-2.33196	2.21136	4.14229e-05	0.0122925
TCTEX1D1	2.35082	0.11596	4.20719e-05	0.0123419
PLA2G1B	3.80187	-1.81711	4.23665e-05	0.0123419
ADCY5	-2.18864	2.2414	4.28116e-05	0.0123581
TRPM1	2.99989	-1.78405	4.42312e-05	0.0126529
FAM90A1	2.08015	0.68783	4.68729e-05	0.0132846
LINC01992	4.00777	-2.89244	4.76457e-05	0.0132846
HGC6.3	-5.65777	-1.86364	4.76947e-05	0.0132846
DEFB117	6.01063	-3.28045	4.93619e-05	0.0134069
AL354714.1	2.39468	-2.20928	5.00555e-05	0.0134069
RBMY2QP	-7.12309	-2.32391	5.01664e-05	0.0134069
FAM167A-AS1	4.22713	-1.62064	5.02573e-05	0.0134069
AP000851.2	4.01438	-0.688735	5.06577e-05	0.0134069
AC128657.1	4.81487	0.428682	5.06671e-05	0.0134069
UNC13A	-2.69754	1.30381	5.13157e-05	0.0134663
CEL	2.91214	4.42739	5.44672e-05	0.0140895
AL596223.1	2.72876	-2.19685	5.45779e-05	0.0140895
AL357143.1	2.44251	-2.57815	5.5695e-05	0.014262
SLC35G3	2.55582	-1.48833	5.67928e-05	0.0144267
CYP27A1	-2.06958	5.02436	5.81129e-05	0.014522
KIAA1257	1.89611	0.181006	5.84745e-05	0.014522
AC078993.1	3.01619	-1.62526	5.87453e-05	0.014522
TECRL	5.71114	0.828249	5.89972e-05	0.014522
SLC6A21P	3.50339	-2.70211	6.07931e-05	0.0146515
OR1N2	5.02927	-2.82216	6.1037e-05	0.0146515
LRRC4	1.97206	5.09418	6.13466e-05	0.0146515
ITIH5	1.95624	4.40319	6.13689e-05	0.0146515
GSTA2	3.22201	-2.58859	6.18958e-05	0.014667
ADCYAP1R1	-1.92737	-0.374377	6.26956e-05	0.0147465
AC026336.3	3.46538	-1.15942	6.63498e-05	0.0154611
PDE4C	1.82499	0.797198	6.7598e-05	0.0154611
AC090912.2	1.85057	-2.451	6.78534e-05	0.0154611
AC099340.1	-3.10956	-3.12419	6.8522e-05	0.0154611
SGCZ	4.07826	-2.67003	6.88806e-05	0.0154611
IGHG4	2.55767	9.43362	6.89388e-05	0.0154611
LINC01989	3.8903	-2.36218	6.91425e-05	0.0154611
RBMY2FP	-6.22206	-3.01309	7.02615e-05	0.0156015
LINC01193	-5.28045	-3.36257	7.26903e-05	0.0160287
AL136366.1	-3.27861	-2.68935	7.61265e-05	0.0166707
TRHDE	-2.50257	-1.37014	7.97365e-05	0.0173416
MT1L	-2.79357	2.82067	8.06989e-05	0.0174315
BCHE	2.7722	1.73276	8.23187e-05	0.0176613
TRPM8	2.4432	-0.878367	8.29226e-05	0.0176714
AC007126.1	-5.62691	-0.749326	8.37982e-05	0.017739
TCHH	3.03189	5.01891	8.48457e-05	0.0178418
KCNN4	-1.79372	4.48025	8.59611e-05	0.0179574
FMO9P	2.39656	-1.23711	9.01266e-05	0.0187045
REC8	-1.83127	3.76047	9.09715e-05	0.0187573
PAPPA2	2.82902	1.4868	9.28678e-05	0.018796
GUCA1C	4.02732	-2.25486	9.33482e-05	0.018796
AL359643.2	1.74078	-0.552297	9.34231e-05	0.018796
MT4	-4.13703	-3.80382	9.35459e-05	0.018796
HLA-S	-1.85159	-3.37168	9.41192e-05	0.018796
DCAF4L2	-6.35387	-1.25328	9.55416e-05	0.0188835
MIEN1	1.35891	6.06013	9.57465e-05	0.0188835
IGHVII-22-1	5.39023	-1.67196	0.000100972	0.0197777
KCNC4	-1.14433	3.92332	0.000101905	0.0197777
AL162457.2	-3.39379	-2.05088	0.000102149	0.0197777
KLK4	2.84874	-0.668879	0.000105464	0.0202957
AC099673.1	5.02038	-3.61384	0.00010849	0.0207523
AC040174.2	3.17741	-2.78694	0.000110876	0.0210816
CTAG2	-5.61691	-0.538597	0.000115261	0.021682
C8G	-2.75573	1.8203	0.000116082	0.021682
AC147651.2	3.12205	-2.03131	0.000116838	0.0216957
LINC02158	-2.63408	-1.56911	0.000118997	0.021968
PGAP3	1.31647	5.55337	0.000121166	0.0222393
CP	2.75261	6.15529	0.000123176	0.0224633
DRGX	-4.60234	0.742818	0.000123802	0.0224633
ABCB10P3	5.11397	-3.23437	0.000127105	0.0229317
PRB4	4.15184	-3.2461	0.000129641	0.0231749
AC103409.1	3.46222	-3.70117	0.000130601	0.0231749
AC093326.1	4.29028	-3.52921	0.000130643	0.0231749
AL162574.2	2.82658	-2.58755	0.000131969	0.0231771
TSPY2	-7.23092	-1.35346	0.000132115	0.0231771
NPIPB13	-2.52723	-1.65648	0.000133257	0.0232489
ADGRB3	-3.10079	-0.19818	0.000135449	0.0233184
AL356274.2	1.97687	-1.56576	0.000135477	0.0233184
AC006450.2	-2.18753	-3.91985	0.000135858	0.0233184
DAB1	1.87643	-0.698695	0.000137956	0.0234405
NKX6-3	-3.89347	-1.76118	0.000138046	0.0234405
IGLV4-69	2.88249	5.74032	0.000139688	0.0234804
OR7E116P	2.67701	-3.59779	0.00013976	0.0234804
KRT7	-2.62721	6.13665	0.000142428	0.0237445
AC108681.1	2.01215	-3.01088	0.000142827	0.0237445
LINC02282	-4.13776	-3.96472	0.000145973	0.0241411
TMEM179	-3.89062	-1.01384	0.000148086	0.0243636
LINC01667	4.07288	-3.51272	0.000151162	0.0245268
LINC01816	1.5117	-0.689268	0.000151727	0.0245268
ERBB2	1.60423	8.38467	0.000152732	0.0245268
LRRC9	2.08831	-1.86968	0.000152909	0.0245268
AC005082.1	-2.90964	-0.865738	0.000152968	0.0245268
MTATP8P2	-3.26618	0.565865	0.000153713	0.0245268
IGLV4-60	3.25647	2.93952	0.000158778	0.0251061
ANKUB1	2.41318	-0.422606	0.000158925	0.0251061
AL137847.2	2.90005	-3.01073	0.000162218	0.0253501
SPANXD	4.59691	-3.28334	0.000162719	0.0253501
CYP2S1	1.28155	7.04478	0.000162864	0.0253501
AC138749.3	3.31839	-4.20499	0.000165645	0.0255907
PASD1	5.38468	-0.506053	0.00016716	0.0255907
AP000593.2	-4.62275	-2.45566	0.000167526	0.0255907
AC092745.2	1.74361	-3.24247	0.000167633	0.0255907
ALDOB	-2.96249	-0.906634	0.000172138	0.0261526
LRRC55	2.94249	2.04109	0.000175138	0.0264817
HNF1A	-3.0845	-1.07669	0.000176618	0.026579
AC114812.3	2.59991	-3.84855	0.000177522	0.0265889
LINC00514	-2.56916	-1.3978	0.000179257	0.0267228
GGT4P	-2.90732	-2.33461	0.00018207	0.0270152
HRASLS2	2.12472	1.09879	0.000184119	0.0271922
DCAF8L2	-6.13376	-2.43322	0.000185067	0.0272057
AL121761.1	2.06976	0.703479	0.000186268	0.0272561
CCKBR	-3.41628	-1.22307	0.000187355	0.0272826
AC013268.1	-2.9638	-3.93768	0.000188168	0.0272826
LINC01348	1.65366	0.376227	0.000189061	0.0272875
GSTA3	3.30109	-1.51737	0.000190236	0.0273329
RFPL1S	-2.37436	-0.22378	0.000193381	0.0276596
DHRS9	1.82045	3.34743	0.000199358	0.0283866
AL161640.1	3.03479	-4.11029	0.000201048	0.0284977
CYP1B1	-1.65155	4.57594	0.00020361	0.0284977
BIRC3	-1.86657	6.2727	0.000203652	0.0284977
HAO2	-3.18023	-2.48469	0.000203728	0.0284977
AC104071.1	-5.2276	-2.12239	0.000206823	0.0288037
AP005435.1	4.07346	-2.2145	0.000210971	0.0292532
OR56A3	4.55253	-3.43093	0.000214676	0.029584
LINC02261	3.06327	-3.54264	0.000215221	0.029584
FAM71F1	3.01578	-0.732681	0.000217253	0.0296325
PCDH15	2.13473	-2.50358	0.00021744	0.0296325
AC092650.1	2.68077	-3.18454	0.00022177	0.0300822
UBA52P3	-2.10701	-2.61734	0.000223806	0.0300822
TFDP3	-3.79433	-3.50968	0.000224902	0.0300822
POLR2F	-2.18136	-1.72282	0.000225087	0.0300822
FO538757.2	2.36781	-3.81325	0.000225545	0.0300822
RANBP3L	-2.69794	-1.17395	0.000226424	0.0300822
SYNPR	3.8882	-3.45942	0.000232956	0.0308211
MICAL1	-1.03377	5.31943	0.000234463	0.0308917
AF279873.3	-4.27877	-2.21004	0.000238526	0.0311807
PDE6A	-2.30853	-0.22777	0.00023862	0.0311807
BCAN	-2.9933	2.767	0.000240281	0.031269
MBNL1-AS1	1.44568	1.94688	0.000241451	0.0312931
CT45A1	4.03667	-2.72946	0.000245165	0.0315809
AC010969.1	3.5355	-1.26545	0.000245661	0.0315809
TMED10P2	2.2618	-3.2092	0.000250042	0.0319934
AP003096.1	2.33027	-1.13893	0.000251427	0.0319934
AC138646.1	4.00368	-3.46345	0.000252648	0.0319934
CYGB	-1.4321	4.19815	0.000252901	0.0319934
TPRG1	1.20489	4.18761	0.000254005	0.0320056
PRAMEF5	4.81342	-3.68663	0.000255137	0.0320212
AC139749.1	-3.22172	-0.747933	0.000257223	0.032084
WSCD1	-1.88974	1.47645	0.000257658	0.032084
TIPARP-AS1	1.39163	-0.602965	0.000260877	0.032232
PROK2	-2.76405	-0.312154	0.000263416	0.0323336
ITGA7	-1.70101	4.11324	0.000263819	0.0323336
AC007967.1	6.05696	-3.35491	0.000264754	0.0323336
SERPINA1	-1.77525	5.93797	0.000272635	0.0331297
AC016885.3	3.82668	-3.31204	0.00027336	0.0331297
GFAP	-2.71627	-0.115836	0.000277089	0.033454
LINC00470	3.4003	-0.103624	0.000284917	0.0342688
AC104241.2	3.30336	-2.5455	0.000287776	0.0344821
IGKV1D-27	2.74865	-0.613696	0.000292303	0.0348551
CHCHD2P7	2.79651	-3.61718	0.000293752	0.0348551
AC008938.1	2.8117	-3.44751	0.000294182	0.0348551
IGHV3-76	2.60973	-1.14323	0.000295772	0.0349132
SYT13	2.98517	0.169237	0.000300571	0.0353483
HCN4	-2.57567	-2.13542	0.000303143	0.0355191
HSP90B3P	-1.52977	-3.1317	0.000308604	0.0358944
GSTA7P	3.27336	-3.66814	0.000308606	0.0358944
AC005291.1	2.78652	-2.47392	0.000310285	0.035958
NEFH	-2.71662	2.87168	0.000316256	0.0365166
C3orf58	1.05311	5.46422	0.000325268	0.0373387
AP000757.2	-4.98799	-3.04767	0.000326715	0.0373387
AC074286.1	3.18425	-2.6335	0.000326903	0.0373387
C2orf72	1.95849	-0.36831	0.000331745	0.0377559
LINC01029	6.14449	-1.54967	0.000340286	0.0384945
FAM81A	-1.58091	1.70388	0.000340659	0.0384945
ADD2	2.23395	3.35015	0.000342554	0.0385713
C4orf51	2.49999	-2.04343	0.000347109	0.0389285
NTF3	1.81959	0.707645	0.000349028	0.0389285
CD177	2.63091	5.47338	0.000350003	0.0389285
ZP2	-2.80614	-3.04763	0.00035063	0.0389285
SOST	3.00631	2.12978	0.000355138	0.0392917
STMN2	-2.52792	-1.77907	0.000359183	0.0396012
LINC02253	3.36047	-0.495678	0.000361248	0.039691
CYP24A1	-1.77613	5.35884	0.00036281	0.0397252
AC018470.1	2.37148	-2.23959	0.000369394	0.0403071
NOS2	-2.60766	4.17841	0.000381057	0.0414374
C1QTNF9	3.15016	-3.06067	0.000386608	0.0417683
AL121656.1	2.91154	-3.78547	0.000387009	0.0417683
ALB	-2.45908	-1.44045	0.000388047	0.0417683
AP000812.2	2.72486	-2.42215	0.000394083	0.0422747
LHFPL3-AS2	2.33365	-2.36942	0.000395752	0.0423108
LINC00615	2.19593	-3.76411	0.000398737	0.0424868
LINC00462	2.33803	-0.0255356	0.000404826	0.0429914
KRTAP19-5	4.35534	-3.8327	0.000408283	0.0430505
PPP4R3C	-5.35972	-2.6013	0.000408605	0.0430505
AP005119.2	2.97629	-2.13469	0.000409449	0.0430505
AC007991.2	-2.80038	-2.26823	0.0004114	0.0431128
GAL	2.39504	2.02199	0.000413923	0.0432345
MYT1L	-2.8041	-2.59491	0.00041793	0.0432523
OR7E96P	4.09568	-4.06206	0.000419248	0.0432523
RHOXF1	-2.52851	-2.18188	0.000419529	0.0432523
STC2	1.60498	5.5697	0.000419987	0.0432523
LINC01776	-3.60328	-3.73447	0.000420977	0.0432523
AC109588.1	-3.76514	-2.25557	0.000422997	0.0432523
REM1	-1.81235	0.85054	0.000423634	0.0432523
GSTA9P	3.25766	1.57198	0.00042598	0.0432523
PENK	-2.63394	1.61594	0.000426504	0.0432523
HLA-W	-1.80228	-1.70351	0.000428236	0.0432523
NXPH2	-3.19803	-2.86898	0.000430132	0.0432523
KRT7-AS	-2.83484	-0.731365	0.000430439	0.0432523
FBLN7	-1.65777	2.58568	0.000437424	0.0437304
ADGRG2	-1.86865	0.879259	0.000437951	0.0437304
TCIM	-1.81241	5.14665	0.000446128	0.0444072
IGHV4-31	2.31726	4.84186	0.000448282	0.0444822
KRTAP11-1	-3.49573	-2.90659	0.000454508	0.0449134
POLD2P1	1.90452	-1.42036	0.000455457	0.0449134
DLG1-AS1	1.70961	-0.44596	0.000463849	0.0455994
LINC01727	3.14811	-0.74461	0.000467708	0.0458049
AC009319.1	2.00168	-3.41896	0.000469812	0.0458049
AC005392.2	2.14673	0.556187	0.000470268	0.0458049
AC110749.1	-1.57067	-1.86601	0.000474173	0.0460441
AC105460.2	3.35509	-1.28907	0.000478827	0.0463543
IL25	2.08873	-4.19899	0.000480703	0.0463944
RBMY3AP	-5.60559	-3.13497	0.000485579	0.0465819
ZBTB16	-2.22886	0.1132	0.000487508	0.046626
SCUBE3	-2.752	4.36269	0.000489162	0.0466438
GSTM2	1.58073	3.80887	0.000494251	0.0469795
SP7	-2.5587	-2.33751	0.000499043	0.0469795
MCF2	-1.98292	-1.89132	0.00049905	0.0469795
PRL	-4.13522	-3.15201	0.000499532	0.0469795
GPX2	2.00526	7.56194	0.000500081	0.0469795
KRT81	-2.51323	2.77526	0.000505345	0.047334
PGDP1	1.78927	-1.93253	0.000510029	0.0476322
AP002498.1	1.95764	-3.55212	0.000513928	0.0478556
BMS1P8	-3.50174	-2.70025	0.000516824	0.0479845
SLC26A9	-2.11329	3.69547	0.000523955	0.0485048
TEX35	2.44573	-2.9094	0.000537201	0.0495865

## Sheet: gene_Low & High
Supplementary Table 10. Differentially expressed genes (High-age group compared with low-age group). FC = fold change, CPM = count-per-million, FDR = false discovery rate.
genes	logFC	logCPM	P value	FDR
AEBP2	-0.0254689	6.77279	0.910966	0.991098
ZNRF1	-0.0896056	6.2824	0.653905	0.9111
NEUROD2	6.85939	2.26118	1.71365e-09	5.45558e-05
TKTL1	8.57573	4.39051	4.25209e-09	6.76847e-05
CNTN2	-4.72481	1.12973	9.27338e-09	7.95328e-05
AP000763.2	-5.25517	0.631373	9.99281e-09	7.95328e-05
CCL20	-3.12219	5.49427	1.59432e-08	0.000101514
NEFH	-4.40448	4.33062	6.91916e-08	0.000310763
MTND1P23	-3.86333	0.946288	7.68188e-08	0.000310763
WIF1	5.19471	2.41791	7.8091e-08	0.000310763
MROH9	4.9381	-1.91704	8.91081e-08	0.000315205
LGI2	-3.56267	4.01505	1.053e-07	0.000335234
NPSR1	3.55081	0.791585	1.54199e-07	0.000446279
FLJ16779	-4.56255	1.51365	2.23155e-07	0.000564145
ADCY5	-2.90592	2.79019	2.30364e-07	0.000564145
ODAPH	-4.86137	1.51973	2.84109e-07	0.000646065
DSC1	4.23987	4.10814	3.84151e-07	0.000815322
KRT3	3.38026	0.712539	5.16903e-07	0.00102851
JAKMIP2	2.99812	2.27041	6.86098e-07	0.00128486
GFAP	-4.20506	1.1551	7.44733e-07	0.00131571
TMEM132D-AS1	6.80137	-0.667759	7.85226e-07	0.00131571
LINC00462	3.34592	-0.0927646	8.92104e-07	0.00142005
NKAIN4	-3.89471	0.571819	1.15765e-06	0.00170405
PLA2G4D	3.08294	2.19826	1.22272e-06	0.00170405
FGF19	4.09581	0.344075	1.30888e-06	0.00170405
NOL4	-4.89893	-0.807177	1.32163e-06	0.00170405
LINC01088	3.6292	1.43419	1.39558e-06	0.00170405
AC087491.1	4.40531	0.402697	1.44123e-06	0.00170405
CGB3	-7.66971	1.62808	1.4452e-06	0.00170405
CATSPER3	-3.04794	0.616137	1.70672e-06	0.00188432
AP000812.3	5.2368	-1.08124	1.73776e-06	0.00188432
NPHS2	-6.88561	-1.14211	1.81313e-06	0.00188432
PAGE5	-5.43446	-1.04031	1.8591e-06	0.00188432
LINC01940	5.02632	-3.03681	1.89659e-06	0.00188432
OPCML	-4.41069	1.15355	1.95322e-06	0.00188432
KCNS1	-3.27726	3.05831	2.32659e-06	0.00217851
RFPL1S	-3.17488	0.38847	2.40339e-06	0.00218612
LINC00393	3.76999	-1.5563	3.11597e-06	0.00275555
SLC35G5	2.83566	-2.13968	3.56577e-06	0.00304463
AC022730.2	-3.01947	-4.0203	3.63412e-06	0.00304463
AC243964.2	-3.68062	0.957405	4.04332e-06	0.00328269
MAPK10	1.79954	3.01537	4.22046e-06	0.00328269
PAGE2	-6.37817	0.172185	4.22761e-06	0.00328269
AL445072.1	3.89015	-4.16968	4.42945e-06	0.00335752
LINC02042	4.76074	-1.38776	4.63806e-06	0.00343262
LINC01638	-4.40655	-0.622288	4.74416e-06	0.00343262
ATP2B2	-2.68834	-0.0296199	4.90337e-06	0.00346897
AIRE	-3.81414	-1.79331	5.19435e-06	0.00359494
SOX8	-3.01195	1.66363	5.59319e-06	0.00366224
VIL1	3.3739	-1.02955	5.63379e-06	0.00366224
NFE4	-4.62738	-0.862872	5.69242e-06	0.00366224
PRSS33	-4.83324	-0.635202	5.75173e-06	0.00366224
P2RX2	-4.2847	-0.495629	6.42337e-06	0.00400969
RGS8	3.36155	-0.668045	6.82388e-06	0.00417779
LINC01206	3.96345	3.02382	7.18815e-06	0.00431777
AC041040.1	-3.47428	-1.00914	7.33988e-06	0.00432726
PAPPA2	3.48982	1.4553	7.77555e-06	0.00450077
AC008517.1	4.53864	-2.87803	8.21892e-06	0.00458504
GSTM3	2.19599	6.24222	8.23052e-06	0.00458504
AC016717.2	-2.75806	-0.515762	8.35319e-06	0.00458504
AC008687.6	-5.33023	-2.10141	9.37112e-06	0.00505659
AC026355.3	3.32165	-3.20818	9.69717e-06	0.00514532
LINC00942	2.91442	0.532283	1.0292e-05	0.00530641
IL19	-4.18869	2.75415	1.03341e-05	0.00530641
AL356489.2	3.537	-1.28618	1.07967e-05	0.00536736
AL121761.1	2.4476	0.665707	1.09215e-05	0.00536736
AL592043.1	4.02881	-3.44405	1.09764e-05	0.00536736
CSN3	-8.27921	2.30647	1.11272e-05	0.00536736
SPOCK3	3.59759	2.39083	1.16673e-05	0.00554389
NOS2	-3.32953	4.7576	1.24501e-05	0.00582886
TBR1	-3.41041	-2.10206	1.29317e-05	0.00596659
NOG	-2.98873	-0.547758	1.33851e-05	0.00608756
AP000477.1	5.21757	-2.64377	1.41675e-05	0.00635263
LNCAROD	3.22214	0.119531	1.48851e-05	0.00658171
CLDN20	2.59253	-0.0536538	1.55955e-05	0.0067282
CD177	3.37194	5.41504	1.56391e-05	0.0067282
SLC9A4	2.77533	0.510851	1.64673e-05	0.00699003
FBLN7	-2.09464	2.87287	1.74663e-05	0.00731655
MTCO1P40	-2.36586	0.68257	1.78605e-05	0.00733858
DLEC1	2.80559	0.600285	1.79799e-05	0.00733858
HRASLS5	3.19746	0.355353	1.85357e-05	0.00746967
HRASLS2	2.64742	1.08691	1.9318e-05	0.00764124
C17orf82	2.221	-0.559896	1.94415e-05	0.00764124
ANKRD34C	-5.14371	-1.325	2.06532e-05	0.0079552
CLC	4.73262	-0.937642	2.07401e-05	0.0079552
LINC00989	-3.58959	-1.91738	2.14525e-05	0.0081305
SLC22A2	-3.60586	-1.61625	2.34286e-05	0.00871385
ADCY8	-5.35249	-0.582904	2.36211e-05	0.00871385
FABP4	-5.69551	10.8703	2.38128e-05	0.00871385
POLR2J3	1.64012	2.81608	2.7299e-05	0.00987604
GPR45	-4.33704	-2.44959	2.78947e-05	0.00996262
SERPINI1	1.90604	3.25513	2.81642e-05	0.00996262
GDF6	-3.03546	0.925786	2.92336e-05	0.0101863
LINC01992	4.80416	-2.88377	2.94363e-05	0.0101863
AMZ1	-2.12128	0.961013	3.01544e-05	0.0102889
CALN1	-3.44663	-0.932169	3.03792e-05	0.0102889
C10orf91	2.06128	1.10007	3.09883e-05	0.0103157
AC011447.7	-2.0472	-1.88301	3.11066e-05	0.0103157
CDH7	-4.50093	-0.430523	3.33357e-05	0.0108738
LINC02141	4.42616	-1.89893	3.37482e-05	0.0108738
MT-TL1	-2.48961	-2.00703	3.3814e-05	0.0108738
PCDHA11	4.95584	-1.84734	3.59626e-05	0.0111818
LRRC55	3.38533	2.03463	3.5984e-05	0.0111818
CEP126	-2.52881	2.56708	3.61169e-05	0.0111818
TGM6	3.54351	-0.837411	3.61769e-05	0.0111818
ALOX15	2.99966	2.8129	3.77291e-05	0.0114953
BNIP3P17	-2.84357	-3.62367	3.805e-05	0.0114953
BANCR	2.95986	-1.69382	3.82743e-05	0.0114953
LINC00839	-2.68626	3.21674	3.99221e-05	0.0118781
TCHH	3.15911	5.0459	4.22243e-05	0.0124468
AC009831.2	3.48771	-2.34397	4.33681e-05	0.0124956
SSTR2	-2.42538	2.51218	4.34396e-05	0.0124956
CGB5	-5.63897	1.53571	4.3912e-05	0.0124956
POU3F2	-3.26596	-0.831241	4.41272e-05	0.0124956
GPC3	2.59817	5.49465	4.47027e-05	0.0124956
TEX35	2.93468	-2.93646	4.50115e-05	0.0124956
STRA6	-1.51871	4.1887	4.51376e-05	0.0124956
AC022893.2	-3.64703	-1.21932	4.55893e-05	0.0125119
CPLX2	4.75087	1.10159	4.75236e-05	0.0129313
HRNR	1.83703	-0.677552	4.96151e-05	0.013386
GUCA1C	4.18107	-2.21243	5.05185e-05	0.0135152
ME1	1.67596	5.75903	5.15068e-05	0.0135751
PRR20G	-4.44031	1.38034	5.27147e-05	0.0137415
PRSS45	-2.76006	-2.04166	5.30909e-05	0.0137415
LINC02527	2.9271	-3.14041	5.39009e-05	0.0138386
DLGAP1-AS2	1.64825	1.77281	5.4908e-05	0.0139343
AP001059.1	-4.53955	-4.17419	5.51488e-05	0.0139343
LINC02282	-4.8673	-3.66905	5.71593e-05	0.0141483
OPN4	-3.75836	-0.77528	5.72122e-05	0.0141483
TFPI2	-3.45817	5.00539	5.73292e-05	0.0141483
LINC01239	2.94361	-0.798731	5.81789e-05	0.0142476
C1QTNF3	-2.6134	3.08652	6.0989e-05	0.0148217
SLC5A11	2.46019	-1.28302	6.36829e-05	0.0153591
TLX1	4.04658	0.686591	6.50026e-05	0.0155596
DDX25	-2.77738	-0.631971	6.58789e-05	0.0155624
SPRR4	3.4351	3.56432	6.59922e-05	0.0155624
CFAP300	-2.73424	1.94082	6.89242e-05	0.0161343
PAX5	-2.14689	2.77696	6.94676e-05	0.0161429
PANX2	2.08784	4.33655	7.0047e-05	0.0161595
C1QTNF2	-1.33566	0.744995	7.07769e-05	0.0162104
PLA2G4A	1.30998	4.37362	7.21843e-05	0.0164147
SPSB4	-3.1059	1.53349	7.36951e-05	0.0166394
IQCM	2.65772	-2.49381	7.48753e-05	0.0167868
LINC01193	-6.72332	-2.45122	7.56991e-05	0.0168528
NNAT	-2.09874	0.998081	7.82332e-05	0.0168564
MTATP8P1	-2.95602	0.0709746	7.82715e-05	0.0168564
GSTM5	2.65931	1.84107	7.83238e-05	0.0168564
IGHVII-22-1	5.72872	-1.6372	7.85975e-05	0.0168564
SLITRK1	4.79068	-1.2398	7.88526e-05	0.0168564
LINC01989	3.89768	-2.29822	7.88921e-05	0.0168564
NPM1P31	3.58032	-3.16446	8.09318e-05	0.0169416
FAM197Y7	-6.52758	-2.91057	8.13845e-05	0.0169416
KLK3	6.46539	2.2388	8.15025e-05	0.0169416
MTCO1P53	-1.72255	-2.70864	8.18493e-05	0.0169416
TAGLN3	-3.17872	1.03683	8.21377e-05	0.0169416
GAD2	-3.61239	-3.16534	8.27947e-05	0.0169416
COA6	1.00867	4.67997	8.34508e-05	0.0169416
BOK-AS1	4.01457	-1.54235	8.35481e-05	0.0169416
LIX1	-3.49436	-1.14244	8.47246e-05	0.0170715
OR1N2	5.08279	-2.77727	8.54626e-05	0.0171119
RND2	1.79834	1.43938	8.71794e-05	0.0173465
AL121578.3	4.08	-3.52797	9.17522e-05	0.018143
AC010457.1	-3.77903	-1.08612	9.30908e-05	0.0182941
MAP2	2.302	4.93858	9.86144e-05	0.0192607
RPL24P8	-1.91443	-0.337927	0.000101706	0.0195294
LEP	-3.39655	-0.112119	0.000101809	0.0195294
MTNR1A	-3.85729	-1.35242	0.000102166	0.0195294
LINC01727	3.71902	-0.731175	0.000102444	0.0195294
KEL	-3.17137	2.53692	0.000103128	0.0195427
MGAM	-2.56344	0.467743	0.000104509	0.0196873
DEFB117	6.02886	-3.276	0.000109398	0.0204871
PASD1	6.13111	-0.409748	0.000110487	0.02057
AC006148.1	6.50055	-2.213	0.000111615	0.0206592
CASKIN1	1.80686	0.116649	0.000112424	0.0206887
PRSS44	-2.87841	-3.67743	0.000113909	0.0207841
AC106895.1	3.18379	-4.15577	0.000114249	0.0207841
MOXD1	-2.03105	5.68507	0.000115041	0.0208093
LINC01963	-1.19309	2.16492	0.000116795	0.0209046
SALL4P2	3.88791	-2.7426	0.000116881	0.0209046
POU3F4	3.1594	-4.07529	0.000117864	0.0209626
AC074286.1	3.50625	-2.63757	0.000122022	0.0215029
LINC00545	-3.47932	-4.08811	0.000122252	0.0215029
FAM167A-AS1	4.04799	-1.56641	0.000125661	0.0219811
G6PD	1.49031	7.62991	0.000135502	0.0235729
AC008555.4	1.96943	-4.1424	0.000138079	0.0237813
RERG	1.86743	2.01846	0.000138194	0.0237813
OR4F14P	-6.62726	-2.8356	0.000139554	0.0238862
PLA2G1B	3.92344	-1.76896	0.000143749	0.0243173
AL137847.2	3.07566	-3.01616	0.000144219	0.0243173
FLG2	3.44425	1.30959	0.000145108	0.0243173
PRB2	3.04967	-1.40078	0.000145128	0.0243173
DDC	2.08127	-1.46965	0.000151169	0.0250811
PARM1	-2.20762	6.05601	0.000151262	0.0250811
AC013356.1	-2.56008	-2.52229	0.000152974	0.0252336
FAM197Y2	-6.53819	-2.90241	0.000153961	0.0252654
AP004607.7	4.93555	-3.93235	0.000155271	0.0253498
GDAP1L1	-3.0125	-1.78861	0.000156747	0.0254602
PSG5	-3.81298	1.52132	0.00015852	0.0255493
LINC01228	3.7984	-3.60401	0.000158901	0.0255493
AC005082.1	-2.89549	-0.946041	0.000160752	0.0257172
REG1A	4.00683	-2.79077	0.00016323	0.025983
NMUR2	2.74121	-2.11627	0.000164682	0.0260531
AC106820.4	-1.97699	0.365151	0.000165308	0.0260531
MTRNR2L2	-2.82529	-4.10471	0.000167475	0.0262646
AC112503.2	-1.68656	-3.29898	0.000169667	0.026478
NOS1	2.40001	3.68395	0.000171475	0.0266296
PRRG3	-2.67185	1.40718	0.000172418	0.0266462
AL031985.2	-2.50934	-2.58738	0.000175089	0.0269281
CCNYL2	-3.01877	-1.56369	0.000177227	0.0271259
SH3GL2	-2.4982	-2.46528	0.000178628	0.0272095
CYP27A1	-1.90667	4.84822	0.000182268	0.0276318
BIRC2	-1.5505	6.41543	0.000186056	0.0278825
OR7E96P	4.63618	-4.08552	0.000186202	0.0278825
KCNB2	-3.27444	0.438053	0.000186682	0.0278825
PCDHGA7	2.21547	0.168792	0.000187881	0.0278825
NTNG1	-2.2381	-1.12946	0.000188517	0.0278825
TDRD15	-4.0258	-2.74503	0.000189176	0.0278825
LINC01048	-4.34822	-1.98247	0.00019192	0.0280167
RN7SL8P	3.82289	-3.47636	0.000192789	0.0280167
IGSF11	2.15389	2.20245	0.00019325	0.0280167
PEX5L	-2.359	-1.1055	0.000193607	0.0280167
MTRNR2L10	-2.14918	-2.48479	0.000197753	0.0284872
AC092645.1	-1.80499	-0.0901427	0.00019912	0.0285548
TCTEX1D1	2.28339	0.185876	0.000202638	0.0289161
FEZF2	-4.96579	-2.58912	0.000203455	0.0289161
PRR9	3.6981	2.78381	0.000206426	0.0290987
TNFSF15	-1.581	2.75527	0.000206568	0.0290987
NOC2LP1	-1.9919	-0.8873	0.000210988	0.0295602
C9orf92	-4.50371	-3.46038	0.000213453	0.0295602
AC012513.3	-1.36769	0.601499	0.000214146	0.0295602
IGLV5-52	-2.3893	-2.45999	0.000214487	0.0295602
FAM216B	-2.97704	-1.44167	0.000215674	0.0295957
FSTL5	4.10641	-0.581938	0.00021744	0.02971
CELSR3	-1.53232	3.91096	0.000219535	0.029868
PKHD1	2.73439	-0.461788	0.00022427	0.030296
INSYN1-AS1	2.92486	-2.33724	0.000224584	0.030296
MOBP	3.22257	-0.761664	0.000227801	0.0306004
OR51E2	3.00876	-0.603659	0.000230436	0.0307358
AC099673.1	5.00589	-3.60501	0.000231	0.0307358
RF00100	-1.61574	-0.978156	0.000231706	0.0307358
TMEM202	3.42996	-3.54724	0.000233353	0.0307924
ERV3-1	1.29475	4.11194	0.000234067	0.0307924
GFRA1	-1.92862	2.11151	0.000237019	0.0310021
CR2	-2.8459	2.20387	0.000237609	0.0310021
COLEC10	1.74595	-2.20338	0.0002386	0.0310043
AL162376.1	3.10304	-2.15922	0.000240961	0.0311839
KIAA1324L	1.24969	3.81965	0.00024201	0.0311896
ASCL4	-3.7449	0.486924	0.000244192	0.0311896
AC090502.1	-5.01312	-2.43824	0.000244423	0.0311896
ZNF285B	-1.9278	-2.26071	0.000244924	0.0311896
CNR1	-1.96411	0.148551	0.000247257	0.0313613
COL4A4	-2.4127	3.81845	0.000250707	0.0316727
PAX1	-3.75709	4.4038	0.000252194	0.0317345
CHST4	-2.79279	0.977275	0.000257349	0.0322557
LCE5A	2.968	-2.7948	0.000260311	0.0324991
LINC00707	2.44104	1.64645	0.000262686	0.0326659
RPL9P3	-2.42353	-2.69073	0.000263699	0.0326659
FAM81A	-1.45915	1.57105	0.000267704	0.0330335
AP000851.2	3.84596	-0.637153	0.000272558	0.0335025
FCRL4	-2.93524	-0.324066	0.000274745	0.0336332
CASR	-3.07421	-1.18665	0.000276546	0.0336332
TPT1P5	-2.10621	-1.62833	0.000276791	0.0336332
KRT1	3.72609	8.91906	0.00027787	0.033636
LINC01029	7.16822	-1.51088	0.000279765	0.0337253
BANF1P2	1.6282	-2.87762	0.000280726	0.0337253
AC003669.1	6.31596	-1.95798	0.000282769	0.033843
YPEL1	-1.69166	0.898968	0.000286636	0.0341469
CX3CR1	-1.63712	1.02812	0.000287454	0.0341469
LINC02310	2.00748	-2.57276	0.0002919	0.0345459
AC073488.1	3.17027	-2.39835	0.000292983	0.0345459
AADAC	2.7534	2.63297	0.000295452	0.0346311
AC129507.1	-2.16935	-2.05106	0.000295881	0.0346311
AC073323.1	4.75062	-1.21736	0.000298982	0.0348273
WSCD1	-2.07244	1.57554	0.000299745	0.0348273
GABRG2	3.85761	-1.05739	0.00030148	0.0349016
EPS8L3	-4.05866	-0.678473	0.000303187	0.0349719
CTAG2	-5.90733	-0.329334	0.000306887	0.0352709
SV2B	-2.42424	2.37078	0.000308337	0.0353101
NR3C2	-1.93848	2.28162	0.000310733	0.0354508
AP003096.1	2.56636	-1.09753	0.000311792	0.0354508
BASP1P1	-3.21548	-2.86742	0.00031419	0.0355963
INSM1	-3.0849	0.516439	0.000321718	0.0360685
SLC4A10	-1.91535	-2.71834	0.000323683	0.0360685
RPS11P7	-1.97713	-3.91127	0.000324796	0.0360685
TMEM72	-2.71879	-4.08777	0.000325064	0.0360685
TCIM	-1.90118	5.17409	0.000325283	0.0360685
LINC01583	-3.37309	-1.41571	0.000326778	0.0360685
CTNNA2	-2.83856	-2.72043	0.00032776	0.0360685
XKR4	-3.37164	1.79008	0.000327923	0.0360685
AL137026.1	-3.08411	-2.6857	0.000328782	0.0360685
AL160408.4	1.99419	-3.15426	0.000329727	0.0360685
AC138123.1	-2.85296	-3.23578	0.000333168	0.0360685
LINC00504	2.60191	1.00413	0.000333491	0.0360685
EGFLAM	-1.28901	3.01306	0.000333657	0.0360685
AC244502.1	-1.92387	-1.29966	0.00033422	0.0360685
DSCAML1	-2.41577	-0.568129	0.000340987	0.0365872
TMSB10P1	-1.93894	-1.51523	0.000341818	0.0365872
AL049874.3	-2.87827	-1.82533	0.000343339	0.0365872
LINC02476	-5.05951	-2.26425	0.000344001	0.0365872
KRT37	2.72964	-1.06352	0.000344772	0.0365872
SLC1A3	-1.52685	4.94129	0.000345921	0.0365872
PTHLH	1.79004	7.84829	0.000350978	0.0369991
DIRAS2	3.02127	1.10641	0.000353201	0.0370971
LINC01549	2.39103	-3.88668	0.00035549	0.0370971
KCNQ2	-2.71658	-1.81516	0.000356179	0.0370971
LINC01505	-2.97326	-2.44253	0.000356569	0.0370971
AL109741.2	-2.63865	-1.82842	0.000358655	0.037107
CNTN5	2.2777	0.143355	0.000358995	0.037107
FAM19A4	-4.17159	-1.19967	0.00036204	0.0373007
INSL6	-4.11671	-2.59733	0.000366818	0.0375053
AL121656.1	3.16404	-3.80358	0.000367578	0.0375053
AC026355.1	2.42212	-1.99884	0.000368698	0.0375053
LINC00520	2.16042	1.15364	0.000368739	0.0375053
PTENP1-AS	3.32047	-3.26482	0.000374023	0.0378478
ABCC2	1.89287	1.02658	0.000374618	0.0378478
LPA	2.55356	-0.888364	0.000375673	0.0378478
CYP3A5	2.05879	2.85956	0.000378082	0.0379312
KRT7	-2.04135	5.58489	0.000378883	0.0379312
LINC02437	3.17071	-2.60876	0.000380527	0.0379764
RNY3P16	-2.0528	-2.18802	0.000382862	0.0380553
FGF13	1.69914	1.85516	0.000383709	0.0380553
SHH	2.89807	1.89909	0.000389049	0.0384651
TCF19	-1.00261	5.63822	0.000392199	0.0386565
KRT36	-2.21361	-1.19605	0.000394456	0.038759
SP8	2.24967	-1.19728	0.000397623	0.038827
AL445189.2	2.31489	-2.46228	0.000398141	0.038827
AICDA	-2.39034	-1.30016	0.000398807	0.038827
SEMA3A	1.7134	3.47058	0.000413263	0.040066
B3GAT3P1	-1.50663	-2.50528	0.00041405	0.040066
SYT14	2.1974	0.747457	0.000415524	0.0400867
MCHR2	3.23416	-3.55449	0.000421391	0.0405299
NMRAL2P	2.25642	4.10207	0.000424986	0.0406631
SAMD12-AS1	2.04132	-0.491959	0.00042533	0.0406631
CRYM	-2.33687	2.05597	0.00042679	0.0406805
EPHA5	-3.54848	-2.26557	0.000435477	0.0413145
AL136987.1	-4.49712	-1.57724	0.000437927	0.0413145
ADCYAP1R1	-1.55882	-0.698301	0.000438633	0.0413145
FAM197Y8	-6.01905	-2.9507	0.000443525	0.0416521
NPFFR2	-3.81089	-0.817533	0.000450033	0.0419364
UGT2B4	-3.85779	-3.31437	0.00045024	0.0419364
AC024940.2	-1.59796	-0.62836	0.000450505	0.0419364
HIST2H2AB	1.86625	-3.08962	0.00045293	0.0420197
FAM197Y3	-5.71733	-3.46776	0.000454039	0.0420197
NOBOX	5.33354	1.02505	0.000457387	0.0422069
COL19A1	-3.58897	1.80331	0.000482163	0.0442367
MYLK2	-2.53038	1.56444	0.000485713	0.0444343
MAGEC2	-4.92128	1.71727	0.000497697	0.0453237
AL355480.1	-1.8019	-3.58298	0.000498282	0.0453237
KLK2	3.71858	0.848259	0.000503008	0.0456233
VSTM2L	-2.07212	2.77674	0.000506665	0.0458244
AC104126.1	-3.29933	-0.147013	0.000508878	0.0458942
MGAT3	-2.27759	4.59706	0.000511991	0.0459286
AC022149.1	-1.39969	-1.04993	0.000513253	0.0459286
ZBTB8OSP2	1.751	-2.97378	0.000513588	0.0459286
COL22A1	-2.19884	4.63973	0.000516902	0.0460955
FMO9P	2.26331	-1.1923	0.000525618	0.0466747
TREML1	-1.58633	-0.836965	0.000526329	0.0466747
CTSL3P	2.90515	-4.12742	0.00052837	0.0467255
LGALS4	2.59207	0.640273	0.000539343	0.0475638
NKX2-1-AS1	2.68249	-3.95451	0.000545833	0.0480032
ABCG4	1.75416	0.0569243	0.000555545	0.0486884
AC018697.1	2.54841	-3.81079	0.000556684	0.0486884
AC004980.3	-1.98843	-3.0277	0.000570989	0.0498027
MAGEB10	-5.52195	-3.23494	0.00057299	0.0498407
